# Supplementary material for: Genome-Wide Identification and Comprehensive Analysis of the PPO Gene Family in Glycine max and Glycine soja
Source: Genes (Basel). 2024 Dec 26;16(1):17. doi: 10.3390/genes16010017 (PMC11764901; doi:10.3390/genes16010017)
Supplement: Supplementary file 1 [file genes-16-00017-s001.zip]

Archive with 4 entries (4 files):
- File S1.docx
- File S2.docx
- Table S3.xlsx
- Table S6.xlsx
