# Supplementary material for: Genome-Wide Identification and Comprehensive Analysis of the PPO Gene Family in Glycine max and Glycine soja
Source: Genes (Basel). 2024 Dec 26;16(1):17. doi: 10.3390/genes16010017 (PMC11764901; doi:10.3390/genes16010017)
Supplement: Supplementary file 1 [file genes-16-00017-s001.zip › Table S3.xlsx]

## Sheet: Sheet1
Gene ID	Cis Acting Element	Sequence	Genomic position_start	Genomic position_end
Glyma.01G139800	W box	TTGACC	971	977
Glyma.01G139800	W box	TTGACC	1433	1439
Glyma.01G139800	GCN4_motif	TGAGTCA	1164	1171
Glyma.01G139800	GCN4_motif	TGAGTCA	1376	1383
Glyma.01G139800	as-1	TGACG	266	271
Glyma.01G139800	TGACG-motif	TGACG	266	271
Glyma.01G139800	TCA	TCATCTTCAT	349	358
Glyma.01G139800	TATA-box	TATATA	416	422
Glyma.01G139800	AT~TATA-box	TATATA	416	422
Glyma.01G139800	Unnamed__6	taTAAATATct	926	936
Glyma.01G139800	TATA-box	TATAA	920	925
Glyma.01G139800	TATA-box	TATA	418	422
Glyma.01G139800	TATA-box	TATA	830	834
Glyma.01G139800	TATA-box	TATA	892	896
Glyma.01G139800	TATA-box	TATA	922	926
Glyma.01G139800	TATA-box	TATA	1470	1474
Glyma.01G139800	ABRE	TACGGTC	446	453
Glyma.01G139800	MYB-like sequence	TAACCA	1300	1306
Glyma.01G139800	MYB	TAACCA	1300	1306
Glyma.01G139800	AuxRR-core	GGTCCAT	771	778
Glyma.01G139800	CAT-box	GCCACT	248	254
Glyma.01G139800	Unnamed__4	CTCC	266	270
Glyma.01G139800	Unnamed__4	CTCC	575	579
Glyma.01G139800	Unnamed__4	CTCC	585	589
Glyma.01G139800	Unnamed__4	CTCC	618	622
Glyma.01G139800	Unnamed__4	CTCC	623	627
Glyma.01G139800	Unnamed__4	CTCC	661	665
Glyma.01G139800	Unnamed__4	CTCC	788	792
Glyma.01G139800	Unnamed__4	CTCC	820	824
Glyma.01G139800	Unnamed__4	CTCC	1037	1041
Glyma.01G139800	Unnamed__4	CTCC	1121	1125
Glyma.01G139800	Unnamed__4	CTCC	1182	1186
Glyma.01G139800	Unnamed__4	CTCC	1211	1215
Glyma.01G139800	Unnamed__4	CTCC	1240	1244
Glyma.01G139800	Unnamed__1	CGTGG	447	452
Glyma.01G139800	Unnamed__1	CGTGG	526	531
Glyma.01G139800	Unnamed__1	CGTGG	562	567
Glyma.01G139800	Unnamed__1	CGTGG	1407	1412
Glyma.01G139800	CGTCA-motif	CGTCA	271	276
Glyma.01G139800	CAAT-box	CCAAT	311	316
Glyma.01G139800	CAAT-box	CCAAT	388	393
Glyma.01G139800	CAAT-box	CCAAT	1356	1361
Glyma.01G139800	MYC	CATTTG	568	574
Glyma.01G139800	MYC	CATTTG	1307	1313
Glyma.01G139800	MYC	CATGTG	701	707
Glyma.01G139800	G-Box	CACGTT	953	959
Glyma.01G139800	G-Box	CACGTT	1259	1265
Glyma.01G139800	G-Box	CACGTGAAA	1393	1402
Glyma.01G139800	ABRE	CACGTG	532	538
Glyma.01G139800	G-box	CACGTG	532	538
Glyma.01G139800	G-Box	CACGTG	532	538
Glyma.01G139800	ABRE	CACGTG	1399	1405
Glyma.01G139800	G-box	CACGTG	1399	1405
Glyma.01G139800	G-Box	CACGTG	1399	1405
Glyma.01G139800	G-box	CACGAC	453	459
Glyma.01G139800	CAAT-box	CAAT	14	18
Glyma.01G139800	CAAT-box	CAAT	121	125
Glyma.01G139800	CAAT-box	CAAT	389	393
Glyma.01G139800	CAAT-box	CAAT	499	503
Glyma.01G139800	CAAT-box	CAAT	750	754
Glyma.01G139800	CAAT-box	CAAT	886	890
Glyma.01G139800	CAAT-box	CAAT	1069	1073
Glyma.01G139800	CAAT-box	CAAT	1332	1336
Glyma.01G139800	CAAT-box	CAAT	1377	1381
Glyma.01G139800	CAAT-box	CAAT	1425	1429
Glyma.01G139800	MYB	CAACCA	312	318
Glyma.01G139800	MYB	CAACCA	564	570
Glyma.01G139800	MYB	CAACCA	1403	1409
Glyma.01G139800	CAAT-box	CAAAT	149	154
Glyma.01G139800	CAAT-box	CAAAT	336	341
Glyma.01G139800	CAAT-box	CAAAT	574	579
Glyma.01G139800	CAAT-box	CAAAT	1313	1318
Glyma.01G139800	CAAT-box	CAAAT	1326	1331
Glyma.01G139800	CAAT-box	CAAAT	1373	1378
Glyma.01G139800	CAAT-box	CAAAT	1398	1403
Glyma.01G139800	TATA-box	ATTATA	924	930
Glyma.01G139800	Box 4	ATTAAT	88	94
Glyma.01G139800	I-box	atGATAAGGTC	1441	1451
Glyma.01G139800	TATA-box	ATATAT	417	423
Glyma.01G139800	TATA-box	ATATAA	895	901
Glyma.01G139800	ATC-motif	AGCTATCCA	382	391
Glyma.01G139800	ABRE	ACGTG	533	538
Glyma.01G139800	ABRE	ACGTG	960	965
Glyma.01G139800	ABRE	ACGTG	1266	1271
Glyma.01G139800	ABRE	ACGTG	1406	1411
Glyma.01G139800	DRE1	ACCGAGA	640	647
Glyma.04G121700	W box	TTGACC	52	58
Glyma.04G121700	GCN4_motif	TGAGTCA	613	620
Glyma.04G121700	TGACG-motif	TGACG	484	489
Glyma.04G121700	as-1	TGACG	484	489
Glyma.04G121700	TGACG-motif	TGACG	535	540
Glyma.04G121700	as-1	TGACG	535	540
Glyma.04G121700	TCT-motif	TCTTAC	656	662
Glyma.04G121700	GARE-motif	TCTGTTG	50	57
Glyma.04G121700	TATA-box	TATTTAAA	316	324
Glyma.04G121700	TATA-box	TATAAAT	842	849
Glyma.04G121700	TATA-box	TATAAA	844	850
Glyma.04G121700	TATA-box	TATAA	171	176
Glyma.04G121700	TATA-box	TATAA	559	564
Glyma.04G121700	TATA-box	TATAA	846	851
Glyma.04G121700	TATA-box	TATAA	1297	1302
Glyma.04G121700	TATA-box	TATAA	1477	1482
Glyma.04G121700	TATA-box	TATA	177	181
Glyma.04G121700	TATA-box	TATA	242	246
Glyma.04G121700	TATA-box	TATA	565	569
Glyma.04G121700	TATA-box	TATA	724	728
Glyma.04G121700	TATA-box	TATA	848	852
Glyma.04G121700	TATA-box	TATA	1100	1104
Glyma.04G121700	TATA-box	TATA	1299	1303
Glyma.04G121700	TATA-box	TATA	1405	1409
Glyma.04G121700	TATA-box	TATA	1439	1443
Glyma.04G121700	TATA-box	TATA	1479	1483
Glyma.04G121700	TATA-box	TACATAAA	660	668
Glyma.04G121700	TATA-box	TACAAAA	248	255
Glyma.04G121700	TATA-box	TACAAAA	1015	1022
Glyma.04G121700	Myb	TAACTG	674	680
Glyma.04G121700	Myb	TAACTG	961	967
Glyma.04G121700	Myb	TAACTG	1199	1205
Glyma.04G121700	motif I	gGTACGTGGCG	1269	1279
Glyma.04G121700	Unnamed__4	CTCC	70	74
Glyma.04G121700	Unnamed__1	CGTGG	401	406
Glyma.04G121700	Unnamed__1	CGTGG	1340	1345
Glyma.04G121700	CGTCA-motif	CGTCA	489	494
Glyma.04G121700	CGTCA-motif	CGTCA	540	545
Glyma.04G121700	P-box	CCTTTTG	1010	1017
Glyma.04G121700	MYB recognition site	CCGTTG	356	362
Glyma.04G121700	CAAT-box	CCAAT	73	78
Glyma.04G121700	CAAT-box	CCAAT	387	392
Glyma.04G121700	CAAT-box	CCAAT	888	893
Glyma.04G121700	CAAT-box	CCAAT	1115	1120
Glyma.04G121700	CAAT-box	CCAAT	1313	1318
Glyma.04G121700	MYC	CATTTG	815	821
Glyma.04G121700	G-Box	CACGTT	1386	1392
Glyma.04G121700	G-Box	CACGTG	1161	1167
Glyma.04G121700	G-box	CACGTG	1161	1167
Glyma.04G121700	ABRE	CACGTG	1161	1167
Glyma.04G121700	G-Box	CACGTG	1193	1199
Glyma.04G121700	G-box	CACGTG	1193	1199
Glyma.04G121700	ABRE	CACGTG	1193	1199
Glyma.04G121700	CAAT-box	CAAT	9	13
Glyma.04G121700	CAAT-box	CAAT	20	24
Glyma.04G121700	CAAT-box	CAAT	47	51
Glyma.04G121700	CAAT-box	CAAT	74	78
Glyma.04G121700	CAAT-box	CAAT	112	116
Glyma.04G121700	CAAT-box	CAAT	125	129
Glyma.04G121700	CAAT-box	CAAT	156	160
Glyma.04G121700	CAAT-box	CAAT	266	270
Glyma.04G121700	CAAT-box	CAAT	309	313
Glyma.04G121700	CAAT-box	CAAT	388	392
Glyma.04G121700	CAAT-box	CAAT	391	395
Glyma.04G121700	CAAT-box	CAAT	499	503
Glyma.04G121700	CAAT-box	CAAT	577	581
Glyma.04G121700	CAAT-box	CAAT	734	738
Glyma.04G121700	CAAT-box	CAAT	889	893
Glyma.04G121700	CAAT-box	CAAT	894	898
Glyma.04G121700	CAAT-box	CAAT	998	1002
Glyma.04G121700	CAAT-box	CAAT	998	1002
Glyma.04G121700	CAAT-box	CAAT	1028	1032
Glyma.04G121700	CAAT-box	CAAT	1406	1410
Glyma.04G121700	CAAT-box	CAAT	1442	1446
Glyma.04G121700	CCAAT-box	CAACGG	362	368
Glyma.04G121700	MYB	CAACAG	57	63
Glyma.04G121700	Myb-binding site	CAACAG	57	63
Glyma.04G121700	MYB	CAACAG	532	538
Glyma.04G121700	Myb-binding site	CAACAG	532	538
Glyma.04G121700	MYB	CAACAG	1151	1157
Glyma.04G121700	Myb-binding site	CAACAG	1151	1157
Glyma.04G121700	MYB	CAACAG	1348	1354
Glyma.04G121700	Myb-binding site	CAACAG	1348	1354
Glyma.04G121700	CAAT-box	CAAAT	178	183
Glyma.04G121700	CAAT-box	CAAAT	197	202
Glyma.04G121700	CAAT-box	CAAAT	352	357
Glyma.04G121700	CAAT-box	CAAAT	404	409
Glyma.04G121700	CAAT-box	CAAAT	587	592
Glyma.04G121700	CAAT-box	CAAAT	684	689
Glyma.04G121700	CAAT-box	CAAAT	821	826
Glyma.04G121700	CAAT-box	CAAAT	869	874
Glyma.04G121700	CAAT-box	CAAAT	958	963
Glyma.04G121700	CAAT-box	CAAAT	967	972
Glyma.04G121700	CAAT-box	CAAAT	1048	1053
Glyma.04G121700	CAAT-box	CAAAT	1088	1093
Glyma.04G121700	CAAT-box	CAAAT	1287	1292
Glyma.04G121700	CAAT-box	CAAAT	1301	1306
Glyma.04G121700	CAAT-box	CAAAT	1377	1382
Glyma.04G121700	TATA-box	ATTATA	175	181
Glyma.04G121700	TATA-box	ATTATA	1301	1307
Glyma.04G121700	TATA-box	ATTATA	1481	1487
Glyma.04G121700	Box 4	ATTAAT	493	499
Glyma.04G121700	Box 4	ATTAAT	1045	1051
Glyma.04G121700	TATA-box	ATATAT	723	729
Glyma.04G121700	TATA-box	ATATAT	1436	1442
Glyma.04G121700	TATA-box	ATATAA	241	247
Glyma.04G121700	ABRE	ACGTG	1168	1173
Glyma.04G121700	ABRE	ACGTG	1200	1205
Glyma.04G121700	ABRE	ACGTG	1381	1386
Glyma.04G121700	WUN-motif	AAATTTCTT	1123	1132
Glyma.04G121700	WUN-motif	AAATTTCTT	1320	1329
Glyma.06G270400	GARE-motif	TCTGTTG	1145	1152
Glyma.06G270400	AT~TATA-box	TATATA	1319	1325
Glyma.06G270400	TATA-box	TATATA	1319	1325
Glyma.06G270400	TATA-box	TATACA	761	767
Glyma.06G270400	TATA-box	TATACA	769	775
Glyma.06G270400	TATA-box	TATACA	1317	1323
Glyma.06G270400	TATA-box	TATAAAT	881	888
Glyma.06G270400	TATA	TATAAAAT	371	379
Glyma.06G270400	TATA-box	TATAAA	883	889
Glyma.06G270400	TATA-box	TATAA	365	370
Glyma.06G270400	TATA-box	TATAA	885	890
Glyma.06G270400	TATA-box	TATAA	1037	1042
Glyma.06G270400	TATA-box	TATA	20	24
Glyma.06G270400	TATA-box	TATA	32	36
Glyma.06G270400	TATA-box	TATA	75	79
Glyma.06G270400	TATA-box	TATA	229	233
Glyma.06G270400	TATA-box	TATA	262	266
Glyma.06G270400	TATA-box	TATA	371	375
Glyma.06G270400	TATA-box	TATA	765	769
Glyma.06G270400	TATA-box	TATA	773	777
Glyma.06G270400	TATA-box	TATA	787	791
Glyma.06G270400	TATA-box	TATA	887	891
Glyma.06G270400	TATA-box	TATA	1039	1043
Glyma.06G270400	TATA-box	TATA	1045	1049
Glyma.06G270400	TATA-box	TATA	1323	1327
Glyma.06G270400	TATA-box	TACAAAA	264	271
Glyma.06G270400	Myb	TAACTG	771	777
Glyma.06G270400	Myb	TAACTG	1214	1220
Glyma.06G270400	Myb	TAACTG	1477	1483
Glyma.06G270400	MYB	TAACCA	98	104
Glyma.06G270400	MYB-like sequence	TAACCA	98	104
Glyma.06G270400	MYB	TAACCA	250	256
Glyma.06G270400	MYB-like sequence	TAACCA	250	256
Glyma.06G270400	G-box	TAACACGTAG	804	813
Glyma.06G270400	TATA-box	TAAAGATT	313	321
Glyma.06G270400	TATA-box	TAAAGATT	650	658
Glyma.06G270400	GT1-motif	GGTTAAT	500	507
Glyma.06G270400	CAT-box	GCCACT	257	263
Glyma.06G270400	O2-site	GATGATGTGG	92	101
Glyma.06G270400	O2-site	GATGA(C/T)(A/G)TG(A/G)	1242	1250
Glyma.06G270400	Unnamed__4	CTCC	137	141
Glyma.06G270400	Unnamed__4	CTCC	814	818
Glyma.06G270400	Unnamed__4	CTCC	971	975
Glyma.06G270400	Unnamed__4	CTCC	1208	1212
Glyma.06G270400	P-box	CCTTTTG	919	926
Glyma.06G270400	CAAT-box	CCAAT	127	132
Glyma.06G270400	CAAT-box	CCAAT	398	403
Glyma.06G270400	CAAT-box	CCAAT	476	481
Glyma.06G270400	CAAT-box	CCAAT	527	532
Glyma.06G270400	CAAT-box	CCAAT	756	761
Glyma.06G270400	CAAT-box	CCAAT	816	821
Glyma.06G270400	CAAT-box	CCAAT	1337	1342
Glyma.06G270400	MYC	CATGTG	1166	1172
Glyma.06G270400	MYC	CATGTG	1259	1265
Glyma.06G270400	G-Box	CACGTT	1417	1423
Glyma.06G270400	G-Box	CACGTG	1483	1489
Glyma.06G270400	G-box	CACGTG	1483	1489
Glyma.06G270400	ABRE	CACGTG	1483	1489
Glyma.06G270400	MYC	CAATTG	130	136
Glyma.06G270400	CAAT-box	CAAT	40	44
Glyma.06G270400	CAAT-box	CAAT	64	68
Glyma.06G270400	CAAT-box	CAAT	130	134
Glyma.06G270400	CAAT-box	CAAT	203	207
Glyma.06G270400	CAAT-box	CAAT	430	434
Glyma.06G270400	CAAT-box	CAAT	461	465
Glyma.06G270400	CAAT-box	CAAT	477	481
Glyma.06G270400	CAAT-box	CAAT	512	516
Glyma.06G270400	CAAT-box	CAAT	528	532
Glyma.06G270400	CAAT-box	CAAT	661	665
Glyma.06G270400	CAAT-box	CAAT	817	821
Glyma.06G270400	CAAT-box	CAAT	1063	1067
Glyma.06G270400	CAAT-box	CAAT	1178	1182
Glyma.06G270400	CAAT-box	CAAT	1362	1366
Glyma.06G270400	CAAT-box	CAAT	1407	1411
Glyma.06G270400	MBS	CAACTG	107	113
Glyma.06G270400	Myb	CAACTG	107	113
Glyma.06G270400	MBS	CAACTG	184	190
Glyma.06G270400	Myb	CAACTG	184	190
Glyma.06G270400	MYB	CAACCA	113	119
Glyma.06G270400	MYB	CAACCA	399	405
Glyma.06G270400	MYB	CAACCA	473	479
Glyma.06G270400	MYB	CAACCA	524	530
Glyma.06G270400	MYB	CAACCA	575	581
Glyma.06G270400	MYB	CAACCA	703	709
Glyma.06G270400	MYB	CAACCA	757	763
Glyma.06G270400	MYB	CAACAG	1152	1158
Glyma.06G270400	Myb-binding site	CAACAG	1152	1158
Glyma.06G270400	CAAT-box	CAAAT	372	377
Glyma.06G270400	CAAT-box	CAAAT	645	650
Glyma.06G270400	CAAT-box	CAAAT	701	706
Glyma.06G270400	CAAT-box	CAAAT	800	805
Glyma.06G270400	CAAT-box	CAAAT	825	830
Glyma.06G270400	CAAT-box	CAAAT	1309	1314
Glyma.06G270400	CAAT-box	CAAAT	1448	1453
Glyma.06G270400	CAAT-box	CAAAT	1450	1455
Glyma.06G270400	TATA-box	ATTATA	369	375
Glyma.06G270400	TATA-box	ATTATA	1041	1047
Glyma.06G270400	Box 4	ATTAAT	42	48
Glyma.06G270400	Box 4	ATTAAT	78	84
Glyma.06G270400	Box 4	ATTAAT	610	616
Glyma.06G270400	Box 4	ATTAAT	621	627
Glyma.06G270400	Box 4	ATTAAT	820	826
Glyma.06G270400	Box 4	ATTAAT	1026	1032
Glyma.06G270400	Box 4	ATTAAT	1140	1146
Glyma.06G270400	Box 4	ATTAAT	1174	1180
Glyma.06G270400	Box 4	ATTAAT	1387	1393
Glyma.06G270400	TATA-box	ATATAT	74	80
Glyma.06G270400	TATA-box	ATATAT	1320	1326
Glyma.06G270400	TATA-box	ATATAA	1048	1054
Glyma.06G270400	ABRE	ACGTG	1412	1417
Glyma.06G270400	ABRE	ACGTG	1490	1495
Glyma.06G270400	DRE1	ACCGAGA	670	677
Glyma.07G193300	TGACG-motif	TGACG	307	312
Glyma.07G193300	as-1	TGACG	307	312
Glyma.07G193300	TCA	TCATCTTCAT	282	291
Glyma.07G193300	TATA-box	taTATAAAg	393	402
Glyma.07G193300	AT~TATA-box	TATATAAA	395	403
Glyma.07G193300	TATA-box	TATATAA	397	404
Glyma.07G193300	TATA-box	TATATA	405	411
Glyma.07G193300	AT~TATA-box	TATATA	405	411
Glyma.07G193300	TATA-box	TATATA	407	413
Glyma.07G193300	AT~TATA-box	TATATA	407	413
Glyma.07G193300	TATA-box	TATATA	409	415
Glyma.07G193300	AT~TATA-box	TATATA	409	415
Glyma.07G193300	TATA-box	TATATA	411	417
Glyma.07G193300	AT~TATA-box	TATATA	411	417
Glyma.07G193300	TATA-box	TATATA	413	419
Glyma.07G193300	AT~TATA-box	TATATA	413	419
Glyma.07G193300	TATA-box	TATATA	415	421
Glyma.07G193300	AT~TATA-box	TATATA	415	421
Glyma.07G193300	TATA-box	TATATA	417	423
Glyma.07G193300	AT~TATA-box	TATATA	417	423
Glyma.07G193300	TATA-box	TATATA	488	494
Glyma.07G193300	AT~TATA-box	TATATA	488	494
Glyma.07G193300	TATA-box	TATATA	490	496
Glyma.07G193300	AT~TATA-box	TATATA	490	496
Glyma.07G193300	TATA-box	TATATA	492	498
Glyma.07G193300	AT~TATA-box	TATATA	492	498
Glyma.07G193300	TATA-box	TATATA	494	500
Glyma.07G193300	AT~TATA-box	TATATA	494	500
Glyma.07G193300	TATA-box	TATATA	496	502
Glyma.07G193300	AT~TATA-box	TATATA	496	502
Glyma.07G193300	TATA-box	TATATA	498	504
Glyma.07G193300	AT~TATA-box	TATATA	498	504
Glyma.07G193300	TATA-box	TATATA	500	506
Glyma.07G193300	AT~TATA-box	TATATA	500	506
Glyma.07G193300	TATA-box	TATATA	502	508
Glyma.07G193300	AT~TATA-box	TATATA	502	508
Glyma.07G193300	TATA-box	TATATA	504	510
Glyma.07G193300	AT~TATA-box	TATATA	504	510
Glyma.07G193300	TATA-box	TATATA	506	512
Glyma.07G193300	AT~TATA-box	TATATA	506	512
Glyma.07G193300	TATA-box	TATATA	508	514
Glyma.07G193300	AT~TATA-box	TATATA	508	514
Glyma.07G193300	TATA-box	TATATA	510	516
Glyma.07G193300	AT~TATA-box	TATATA	510	516
Glyma.07G193300	TATA-box	TATACA	662	668
Glyma.07G193300	TATA-box	TATACA	701	707
Glyma.07G193300	TATA-box	TATAAAT	416	423
Glyma.07G193300	TATA-box	TATAAAA	1076	1083
Glyma.07G193300	TATA-box	TATAAA	397	403
Glyma.07G193300	TATA-box	TATAAA	418	424
Glyma.07G193300	TATA-box	TATAAA	934	940
Glyma.07G193300	TATA-box	TATAAA	1078	1084
Glyma.07G193300	TATA-box	TATAA	420	425
Glyma.07G193300	TATA-box	TATAA	892	897
Glyma.07G193300	TATA-box	TATAA	919	924
Glyma.07G193300	TATA-box	TATAA	929	934
Glyma.07G193300	TATA-box	TATAA	936	941
Glyma.07G193300	TATA-box	TATAA	1080	1085
Glyma.07G193300	TATA-box	TATAA	1193	1198
Glyma.07G193300	TATA-box	TATAA	1238	1243
Glyma.07G193300	TATA-box	TATA	290	294
Glyma.07G193300	TATA-box	TATA	419	423
Glyma.07G193300	TATA-box	TATA	426	430
Glyma.07G193300	TATA-box	TATA	512	516
Glyma.07G193300	TATA-box	TATA	670	674
Glyma.07G193300	TATA-box	TATA	693	697
Glyma.07G193300	TATA-box	TATA	709	713
Glyma.07G193300	TATA-box	TATA	894	898
Glyma.07G193300	TATA-box	TATA	921	925
Glyma.07G193300	TATA-box	TATA	931	935
Glyma.07G193300	TATA-box	TATA	938	942
Glyma.07G193300	TATA-box	TATA	1033	1037
Glyma.07G193300	TATA-box	TATA	1057	1061
Glyma.07G193300	TATA-box	TATA	1082	1086
Glyma.07G193300	TATA-box	TATA	1195	1199
Glyma.07G193300	TATA-box	TATA	1240	1244
Glyma.07G193300	TATA-box	TATA	1272	1276
Glyma.07G193300	TATA-box	TATA	1337	1341
Glyma.07G193300	TATA-box	TATA	1449	1453
Glyma.07G193300	TATA-box	TACAAAA	673	680
Glyma.07G193300	TATA-box	TACAAAA	697	704
Glyma.07G193300	MYB-like sequence	TAACCA	380	386
Glyma.07G193300	MYB	TAACCA	380	386
Glyma.07G193300	MYB-like sequence	TAACCA	845	851
Glyma.07G193300	MYB	TAACCA	845	851
Glyma.07G193300	GT1-motif	GGTTAAT	1012	1019
Glyma.07G193300	GT1-motif	GGTTAAT	1487	1494
Glyma.07G193300	GT1-motif	GGTTAA	852	858
Glyma.07G193300	GT1-motif	GGTTAA	1489	1495
Glyma.07G193300	Unnamed__4	CTCC	105	109
Glyma.07G193300	Unnamed__4	CTCC	277	281
Glyma.07G193300	Unnamed__4	CTCC	958	962
Glyma.07G193300	CGTCA-motif	CGTCA	302	307
Glyma.07G193300	TATA-box	ccTATAAAaa	896	905
Glyma.07G193300	TATA-box	ccTATAAAaa	1073	1082
Glyma.07G193300	WRE3	CCACCT	99	105
Glyma.07G193300	WRE3	CCACCT	310	316
Glyma.07G193300	CAAT-box	CCAAT	348	353
Glyma.07G193300	CAAT-box	CCAAT	383	388
Glyma.07G193300	CAAT-box	CCAAT	1391	1396
Glyma.07G193300	MYC	CATTTG	160	166
Glyma.07G193300	MYC	CATTTG	838	844
Glyma.07G193300	G-box	CACGAC	132	138
Glyma.07G193300	CAAT-box	CAAT	25	29
Glyma.07G193300	CAAT-box	CAAT	53	57
Glyma.07G193300	CAAT-box	CAAT	145	149
Glyma.07G193300	CAAT-box	CAAT	255	259
Glyma.07G193300	CAAT-box	CAAT	384	388
Glyma.07G193300	CAAT-box	CAAT	570	574
Glyma.07G193300	CAAT-box	CAAT	597	601
Glyma.07G193300	CAAT-box	CAAT	924	928
Glyma.07G193300	CAAT-box	CAAT	1132	1136
Glyma.07G193300	CAAT-box	CAAT	1157	1161
Glyma.07G193300	CAAT-box	CAAT	1170	1174
Glyma.07G193300	CAAT-box	CAAT	1216	1220
Glyma.07G193300	CAAT-box	CAAT	1276	1280
Glyma.07G193300	CAAT-box	CAAT	1392	1396
Glyma.07G193300	CAAT-box	CAAT	1462	1466
Glyma.07G193300	MBS	CAACTG	1488	1494
Glyma.07G193300	Myb	CAACTG	1488	1494
Glyma.07G193300	CAAT-box	CAAAT	166	171
Glyma.07G193300	CAAT-box	CAAAT	578	583
Glyma.07G193300	CAAT-box	CAAAT	608	613
Glyma.07G193300	CAAT-box	CAAAT	727	732
Glyma.07G193300	CAAT-box	CAAAT	834	839
Glyma.07G193300	CAAT-box	CAAAT	1086	1091
Glyma.07G193300	CAAT-box	CAAAT	1205	1210
Glyma.07G193300	CAAT-box	CAAAT	1355	1360
Glyma.07G193300	ERE	ATTTTAAA	1046	1054
Glyma.07G193300	ERE	ATTTTAAA	1052	1060
Glyma.07G193300	ERE	ATTTTAAA	1154	1162
Glyma.07G193300	ERE	ATTTTAAA	1235	1243
Glyma.07G193300	TATA-box	ATTATA	923	929
Glyma.07G193300	TATA-box	ATTATA	933	939
Glyma.07G193300	TATA-box	ATTATA	1197	1203
Glyma.07G193300	TATA-box	ATTATA	1242	1248
Glyma.07G193300	Box 4	ATTAAT	40	46
Glyma.07G193300	Box 4	ATTAAT	515	521
Glyma.07G193300	Box 4	ATTAAT	719	725
Glyma.07G193300	Box 4	ATTAAT	1062	1068
Glyma.07G193300	Box 4	ATTAAT	1248	1254
Glyma.07G193300	Box 4	ATTAAT	1254	1260
Glyma.07G193300	Box 4	ATTAAT	1338	1344
Glyma.07G193300	TATA-box	ATATAT	406	412
Glyma.07G193300	TATA-box	ATATAT	408	414
Glyma.07G193300	TATA-box	ATATAT	410	416
Glyma.07G193300	TATA-box	ATATAT	412	418
Glyma.07G193300	TATA-box	ATATAT	414	420
Glyma.07G193300	TATA-box	ATATAT	416	422
Glyma.07G193300	TATA-box	ATATAT	487	493
Glyma.07G193300	TATA-box	ATATAT	489	495
Glyma.07G193300	TATA-box	ATATAT	491	497
Glyma.07G193300	TATA-box	ATATAT	493	499
Glyma.07G193300	TATA-box	ATATAT	495	501
Glyma.07G193300	TATA-box	ATATAT	497	503
Glyma.07G193300	TATA-box	ATATAT	499	505
Glyma.07G193300	TATA-box	ATATAT	501	507
Glyma.07G193300	TATA-box	ATATAT	503	509
Glyma.07G193300	TATA-box	ATATAT	505	511
Glyma.07G193300	TATA-box	ATATAT	507	513
Glyma.07G193300	TATA-box	ATATAT	509	515
Glyma.07G193300	TATA-box	ATATAT	511	517
Glyma.07G193300	TATA-box	ATATAT	1334	1340
Glyma.07G193300	TATA-box	ATATAA	418	424
Glyma.07G193300	TATA-box	ATATAA	692	698
Glyma.07G193300	TATA-box	ATATAA	1036	1042
Glyma.07G193300	TATA-box	ATATAA	1060	1066
Glyma.07G193300	GA-motif	ATAGATAA	113	121
Glyma.07G193300	STRE	AGGGG	363	368
Glyma.07G193300	GATA-motif	AAGGATAAGG	537	546
Glyma.07G193300	TGA-element	AACGAC	266	272
Glyma.07G193400	W box	TTGACC	1208	1214
Glyma.07G193400	as-1	TGACG	779	784
Glyma.07G193400	TGACG-motif	TGACG	779	784
Glyma.07G193400	TCT-motif	TCTTAC	278	284
Glyma.07G193400	TCT-motif	TCTTAC	568	574
Glyma.07G193400	TCCC-motif	TCTCCCT	58	65
Glyma.07G193400	TATA-box	tcTATAAATAgg	679	690
Glyma.07G193400	TATA-box	TATTTAAA	999	1007
Glyma.07G193400	TATA-box	TATTTAAA	1005	1013
Glyma.07G193400	TATA-box	taTATAAAtc	1028	1037
Glyma.07G193400	TATA-box	taTATAAAtc	1129	1138
Glyma.07G193400	AT~TATA-box	TATATA	629	635
Glyma.07G193400	TATA-box	TATATA	629	635
Glyma.07G193400	AT~TATA-box	TATATA	1099	1105
Glyma.07G193400	TATA-box	TATATA	1099	1105
Glyma.07G193400	TATA-box	TATAAAT	1031	1038
Glyma.07G193400	TATA	TATAAAAT	211	219
Glyma.07G193400	TATA	TATAAAAT	501	509
Glyma.07G193400	TATA	TATAAAAT	1119	1127
Glyma.07G193400	TATA-box	TATAAAA	213	220
Glyma.07G193400	TATA-box	TATAAAA	503	510
Glyma.07G193400	TATA-box	TATAAAA	1121	1128
Glyma.07G193400	TATA-box	TATAAA	107	113
Glyma.07G193400	TATA-box	TATAAA	171	177
Glyma.07G193400	TATA-box	TATAAA	215	221
Glyma.07G193400	TATA-box	TATAAA	461	467
Glyma.07G193400	TATA-box	TATAAA	505	511
Glyma.07G193400	TATA-box	TATAAA	688	694
Glyma.07G193400	TATA-box	TATAAA	751	757
Glyma.07G193400	TATA-box	TATAAA	1023	1029
Glyma.07G193400	TATA-box	TATAAA	1033	1039
Glyma.07G193400	TATA-box	TATAA	35	40
Glyma.07G193400	TATA-box	TATAA	59	64
Glyma.07G193400	TATA-box	TATAA	109	114
Glyma.07G193400	TATA-box	TATAA	173	178
Glyma.07G193400	TATA-box	TATAA	217	222
Glyma.07G193400	TATA-box	TATAA	326	331
Glyma.07G193400	TATA-box	TATAA	350	355
Glyma.07G193400	TATA-box	TATAA	463	468
Glyma.07G193400	TATA-box	TATAA	507	512
Glyma.07G193400	TATA-box	TATAA	616	621
Glyma.07G193400	TATA-box	TATAA	640	645
Glyma.07G193400	TATA-box	TATAA	690	695
Glyma.07G193400	TATA-box	TATAA	753	758
Glyma.07G193400	TATA-box	TATAA	945	950
Glyma.07G193400	TATA-box	TATAA	1025	1030
Glyma.07G193400	TATA-box	TATAA	1035	1040
Glyma.07G193400	TATA-box	TATAA	1085	1090
Glyma.07G193400	TATA-box	TATAA	1125	1130
Glyma.07G193400	TATA-box	TATA	41	45
Glyma.07G193400	TATA-box	TATA	65	69
Glyma.07G193400	TATA-box	TATA	115	119
Glyma.07G193400	TATA-box	TATA	179	183
Glyma.07G193400	TATA-box	TATA	223	227
Glyma.07G193400	TATA-box	TATA	332	336
Glyma.07G193400	TATA-box	TATA	356	360
Glyma.07G193400	TATA-box	TATA	469	473
Glyma.07G193400	TATA-box	TATA	513	517
Glyma.07G193400	TATA-box	TATA	622	626
Glyma.07G193400	TATA-box	TATA	631	635
Glyma.07G193400	TATA-box	TATA	646	650
Glyma.07G193400	TATA-box	TATA	696	700
Glyma.07G193400	TATA-box	TATA	755	759
Glyma.07G193400	TATA-box	TATA	914	918
Glyma.07G193400	TATA-box	TATA	947	951
Glyma.07G193400	TATA-box	TATA	1027	1031
Glyma.07G193400	TATA-box	TATA	1037	1041
Glyma.07G193400	TATA-box	TATA	1056	1060
Glyma.07G193400	TATA-box	TATA	1067	1071
Glyma.07G193400	TATA-box	TATA	1073	1077
Glyma.07G193400	TATA-box	TATA	1087	1091
Glyma.07G193400	TATA-box	TATA	1103	1107
Glyma.07G193400	TATA-box	TATA	1127	1131
Glyma.07G193400	TATA-box	TATA	1154	1158
Glyma.07G193400	TATA-box	TATA	1371	1375
Glyma.07G193400	TATA-box	TATA	1433	1437
Glyma.07G193400	ABRE3a	TACGTG	1223	1229
Glyma.07G193400	G-box	TACGTG	1223	1229
Glyma.07G193400	Myb	TAACTG	31	37
Glyma.07G193400	Myb	TAACTG	322	328
Glyma.07G193400	Myb	TAACTG	539	545
Glyma.07G193400	Myb	TAACTG	601	607
Glyma.07G193400	Myb	TAACTG	612	618
Glyma.07G193400	MYB	TAACCA	260	266
Glyma.07G193400	MYB-like sequence	TAACCA	260	266
Glyma.07G193400	MYB	TAACCA	1152	1158
Glyma.07G193400	MYB-like sequence	TAACCA	1152	1158
Glyma.07G193400	TC-rich repeats	GTTTTCTTAC	274	283
Glyma.07G193400	TC-rich repeats	GTTTTCTTAC	564	573
Glyma.07G193400	GT1-motif	GGTTAAT	251	258
Glyma.07G193400	GT1-motif	GGTTAA	253	259
Glyma.07G193400	GT1-motif	GGTTAA	1145	1151
Glyma.07G193400	motif I	gGTACGTGGCG	1221	1231
Glyma.07G193400	Unnamed__4	CTCC	59	63
Glyma.07G193400	Unnamed__4	CTCC	141	145
Glyma.07G193400	Unnamed__4	CTCC	431	435
Glyma.07G193400	Unnamed__4	CTCC	721	725
Glyma.07G193400	Unnamed__4	CTCC	852	856
Glyma.07G193400	Unnamed__4	CTCC	1302	1306
Glyma.07G193400	Unnamed__4	CTCC	1465	1469
Glyma.07G193400	F-box	CTATTCTCATT	105	115
Glyma.07G193400	F-box	CTATTCTCATT	396	406
Glyma.07G193400	Unnamed__1	CGTGG	580	585
Glyma.07G193400	Unnamed__1	CGTGG	1225	1230
Glyma.07G193400	CGTCA-motif	CGTCA	784	789
Glyma.07G193400	G-box	CCACGTAA	1214	1222
Glyma.07G193400	CAAT-box	CCAAT	847	852
Glyma.07G193400	G-Box	CACGTT	560	566
Glyma.07G193400	G-Box	CACGTT	572	578
Glyma.07G193400	ABRE4	CACGTA	1217	1223
Glyma.07G193400	MYC	CAATTG	204	210
Glyma.07G193400	MYC	CAATTG	494	500
Glyma.07G193400	CAAT-box	CAAT	202	206
Glyma.07G193400	CAAT-box	CAAT	204	208
Glyma.07G193400	CAAT-box	CAAT	217	221
Glyma.07G193400	CAAT-box	CAAT	492	496
Glyma.07G193400	CAAT-box	CAAT	494	498
Glyma.07G193400	CAAT-box	CAAT	507	511
Glyma.07G193400	CAAT-box	CAAT	848	852
Glyma.07G193400	CAAT-box	CAAT	983	987
Glyma.07G193400	CAAT-box	CAAT	1018	1022
Glyma.07G193400	CAAT-box	CAAT	1048	1052
Glyma.07G193400	CAAT-box	CAAT	1185	1189
Glyma.07G193400	CAAT-box	CAAT	1266	1270
Glyma.07G193400	CAAT-box	CAAT	1285	1289
Glyma.07G193400	MYB	CAACCA	1165	1171
Glyma.07G193400	CAAT-box	CAAAT	81	86
Glyma.07G193400	CAAT-box	CAAAT	988	993
Glyma.07G193400	CAAT-box	CAAAT	1163	1168
Glyma.07G193400	TATA-box	ATTATA	1089	1095
Glyma.07G193400	Box 4	ATTAAT	360	366
Glyma.07G193400	Box 4	ATTAAT	1117	1123
Glyma.07G193400	TATA-box	ATATAT	628	634
Glyma.07G193400	TATA-box	ATATAT	1098	1104
Glyma.07G193400	TATA-box	ATATAA	630	636
Glyma.07G193400	TATA-box	ATATAA	1076	1082
Glyma.07G193400	TATA-box	ATATAA	1157	1163
Glyma.07G193400	GA-motif	ATAGATAA	47	55
Glyma.07G193400	GA-motif	ATAGATAA	244	252
Glyma.07G193400	GA-motif	ATAGATAA	338	346
Glyma.07G193400	STRE	AGGGG	1299	1304
Glyma.07G193400	ABRE	ACGTG	555	560
Glyma.07G193400	ABRE	ACGTG	579	584
Glyma.07G193400	ABRE	ACGTG	1224	1229
Glyma.07G193400	GATA-motif	AAGGATAAGG	111	120
Glyma.07G193500	as-1	TGACG	1349	1354
Glyma.07G193500	TGACG-motif	TGACG	1349	1354
Glyma.07G193500	TCA	TCATCTTCAT	1365	1374
Glyma.07G193500	TATA-box	TATTTAAA	253	261
Glyma.07G193500	TATA-box	TATTTAAA	1060	1068
Glyma.07G193500	TATA-box	TATTTAAA	1066	1074
Glyma.07G193500	TATA-box	TATATA	517	523
Glyma.07G193500	AT~TATA-box	TATATA	517	523
Glyma.07G193500	TATA-box	TATACA	389	395
Glyma.07G193500	Unnamed__6	taTAAATATct	96	106
Glyma.07G193500	TATA-box	TATAAAA	678	685
Glyma.07G193500	TATA-box	TATAAA	88	94
Glyma.07G193500	TATA-box	TATAAA	680	686
Glyma.07G193500	TATA-box	TATAA	34	39
Glyma.07G193500	TATA-box	TATAA	90	95
Glyma.07G193500	TATA-box	TATAA	540	545
Glyma.07G193500	TATA-box	TATAA	550	555
Glyma.07G193500	TATA-box	TATAA	596	601
Glyma.07G193500	TATA-box	TATAA	682	687
Glyma.07G193500	TATA-box	TATA	40	44
Glyma.07G193500	TATA-box	TATA	57	61
Glyma.07G193500	TATA-box	TATA	96	100
Glyma.07G193500	TATA-box	TATA	102	106
Glyma.07G193500	TATA-box	TATA	268	272
Glyma.07G193500	TATA-box	TATA	298	302
Glyma.07G193500	TATA-box	TATA	397	401
Glyma.07G193500	TATA-box	TATA	519	523
Glyma.07G193500	TATA-box	TATA	546	550
Glyma.07G193500	TATA-box	TATA	556	560
Glyma.07G193500	TATA-box	TATA	602	606
Glyma.07G193500	TATA-box	TATA	688	692
Glyma.07G193500	TATA-box	TATA	1369	1373
Glyma.07G193500	TATA-box	TATA	1474	1478
Glyma.07G193500	Myb	TAACTG	814	820
Glyma.07G193500	MYB-like sequence	TAACCA	136	142
Glyma.07G193500	MYB	TAACCA	136	142
Glyma.07G193500	MYB-like sequence	TAACCA	186	192
Glyma.07G193500	MYB	TAACCA	186	192
Glyma.07G193500	MYB-like sequence	TAACCA	475	481
Glyma.07G193500	MYB	TAACCA	475	481
Glyma.07G193500	MYB-like sequence	TAACCA	1463	1469
Glyma.07G193500	MYB	TAACCA	1463	1469
Glyma.07G193500	TATA-box	TAAAGATT	1421	1429
Glyma.07G193500	GT1-motif	GGTTAAT	143	150
Glyma.07G193500	GT1-motif	GGTTAA	482	488
Glyma.07G193500	Unnamed__4	CTCC	24	28
Glyma.07G193500	Unnamed__4	CTCC	199	203
Glyma.07G193500	Unnamed__4	CTCC	241	245
Glyma.07G193500	Unnamed__4	CTCC	529	533
Glyma.07G193500	Unnamed__4	CTCC	743	747
Glyma.07G193500	Unnamed__4	CTCC	996	1000
Glyma.07G193500	Unnamed__4	CTCC	1025	1029
Glyma.07G193500	Unnamed__4	CTCC	1192	1196
Glyma.07G193500	Unnamed__1	CGTGG	345	350
Glyma.07G193500	CGTCA-motif	CGTCA	1354	1359
Glyma.07G193500	TATA-box	ccTATAAAaa	266	275
Glyma.07G193500	MYB recognition site	CCGTTG	718	724
Glyma.07G193500	WRE3	CCACCT	1186	1192
Glyma.07G193500	CAAT-box	CCAAT	224	229
Glyma.07G193500	CAAT-box	CCAAT	276	281
Glyma.07G193500	CAAT-box	CCAAT	308	313
Glyma.07G193500	CAAT-box	CCAAT	327	332
Glyma.07G193500	CAAT-box	CCAAT	745	750
Glyma.07G193500	CAAT-box	CCAAT	842	847
Glyma.07G193500	CAAT-box	CCAAT	887	892
Glyma.07G193500	CAAT-box	CCAAT	1014	1019
Glyma.07G193500	CAAT-box	CCAAT	1353	1358
Glyma.07G193500	CAAT-box	CCAAT	1466	1471
Glyma.07G193500	CAAT-box	CCAAT	1474	1479
Glyma.07G193500	MYC	CATTTG	556	562
Glyma.07G193500	MYC	CATTTG	1243	1249
Glyma.07G193500	MYC	CATGTG	945	951
Glyma.07G193500	MYC	CATGTG	953	959
Glyma.07G193500	G-Box	CACGTT	1028	1034
Glyma.07G193500	G-box	CACGAC	351	357
Glyma.07G193500	G-box	CACGAC	1219	1225
Glyma.07G193500	CAAT-box	CAAT	193	197
Glyma.07G193500	CAAT-box	CAAT	225	229
Glyma.07G193500	CAAT-box	CAAT	301	305
Glyma.07G193500	CAAT-box	CAAT	328	332
Glyma.07G193500	CAAT-box	CAAT	510	514
Glyma.07G193500	CAAT-box	CAAT	545	549
Glyma.07G193500	CAAT-box	CAAT	571	575
Glyma.07G193500	CAAT-box	CAAT	583	587
Glyma.07G193500	CAAT-box	CAAT	607	611
Glyma.07G193500	CAAT-box	CAAT	703	707
Glyma.07G193500	CAAT-box	CAAT	746	750
Glyma.07G193500	CAAT-box	CAAT	843	847
Glyma.07G193500	CAAT-box	CAAT	873	877
Glyma.07G193500	CAAT-box	CAAT	888	892
Glyma.07G193500	CAAT-box	CAAT	1015	1019
Glyma.07G193500	CAAT-box	CAAT	1063	1067
Glyma.07G193500	CAAT-box	CAAT	1115	1119
Glyma.07G193500	CAAT-box	CAAT	1143	1147
Glyma.07G193500	CAAT-box	CAAT	1228	1232
Glyma.07G193500	CAAT-box	CAAT	1338	1342
Glyma.07G193500	CAAT-box	CAAT	1406	1410
Glyma.07G193500	CAAT-box	CAAT	1467	1471
Glyma.07G193500	CAAT-box	CAAT	1475	1479
Glyma.07G193500	CCAAT-box	CAACGG	724	730
Glyma.07G193500	MYB	CAACCA	221	227
Glyma.07G193500	CAAT-box	CAAAT	19	24
Glyma.07G193500	CAAT-box	CAAAT	466	471
Glyma.07G193500	CAAT-box	CAAAT	562	567
Glyma.07G193500	CAAT-box	CAAAT	657	662
Glyma.07G193500	CAAT-box	CAAAT	831	836
Glyma.07G193500	CAAT-box	CAAAT	979	984
Glyma.07G193500	CAAT-box	CAAAT	1052	1057
Glyma.07G193500	CAAT-box	CAAAT	1116	1121
Glyma.07G193500	CAAT-box	CAAAT	1249	1254
Glyma.07G193500	CAAT-box	CAAAT	1289	1294
Glyma.07G193500	TC-rich repeats	ATTCTCTAAC	430	439
Glyma.07G193500	TATA-box	ATTATA	38	44
Glyma.07G193500	TATA-box	ATTATA	554	560
Glyma.07G193500	TATA-box	ATTATA	600	606
Glyma.07G193500	Box 4	ATTAAT	20	26
Glyma.07G193500	Box 4	ATTAAT	512	518
Glyma.07G193500	Box 4	ATTAAT	522	528
Glyma.07G193500	Box 4	ATTAAT	1124	1130
Glyma.07G193500	TATA-box	ATATAT	101	107
Glyma.07G193500	TATA-box	ATATAT	516	522
Glyma.07G193500	TATA-box	ATATAT	518	524
Glyma.07G193500	TATA-box	ATATAT	1471	1477
Glyma.07G193500	GA-motif	ATAGATAA	1200	1208
Glyma.07G193500	STRE	AGGGG	238	243
Glyma.07G193500	STRE	AGGGG	540	545
Glyma.07G193500	ABRE	ACGTG	1035	1040
Glyma.07G193500	MRE	AACCTAA	964	971
Glyma.07G193500	ARE	AAACCA	765	771
Glyma.07G193500	ARE	AAACCA	918	924
Glyma.07G193600	CAAT-box	TGCAAATCT	1078	1087
Glyma.07G193600	TCCC-motif	TCTCCCT	1422	1429
Glyma.07G193600	TATA-box	TATTTAAA	298	306
Glyma.07G193600	TATA-box	taTATAAAtc	247	256
Glyma.07G193600	TATA-box	taTATAAAtc	425	434
Glyma.07G193600	AT~TATA-box	TATATAAA	428	436
Glyma.07G193600	TATA-box	TATATAA	1	3
Glyma.07G193600	TATA-box	TATATAA	430	437
Glyma.07G193600	TATA-box	TATATAA	808	815
Glyma.07G193600	AT~TATA-box	TATATA	2	8
Glyma.07G193600	TATA-box	TATATA	2	8
Glyma.07G193600	AT~TATA-box	TATATA	4	10
Glyma.07G193600	TATA-box	TATATA	4	10
Glyma.07G193600	AT~TATA-box	TATATA	438	444
Glyma.07G193600	TATA-box	TATATA	438	444
Glyma.07G193600	AT~TATA-box	TATATA	445	451
Glyma.07G193600	TATA-box	TATATA	445	451
Glyma.07G193600	AT~TATA-box	TATATA	617	623
Glyma.07G193600	TATA-box	TATATA	617	623
Glyma.07G193600	AT~TATA-box	TATATA	689	695
Glyma.07G193600	TATA-box	TATATA	689	695
Glyma.07G193600	AT~TATA-box	TATATA	750	756
Glyma.07G193600	TATA-box	TATATA	750	756
Glyma.07G193600	AT~TATA-box	TATATA	810	816
Glyma.07G193600	TATA-box	TATATA	810	816
Glyma.07G193600	TATA-box	TATAAATA	1299	1307
Glyma.07G193600	TATA-box	TATAAAT	250	257
Glyma.07G193600	TATA-box	TATAAAT	428	435
Glyma.07G193600	TATA-box	TATAAAT	1301	1308
Glyma.07G193600	TATA	TATAAAAT	272	280
Glyma.07G193600	TATA	TATAAAAT	316	324
Glyma.07G193600	TATA-box	TATAAAA	306	313
Glyma.07G193600	TATA-box	TATAAA	252	258
Glyma.07G193600	TATA-box	TATAAA	288	294
Glyma.07G193600	TATA-box	TATAAA	308	314
Glyma.07G193600	TATA-box	TATAAA	430	436
Glyma.07G193600	TATA-box	TATAAA	991	997
Glyma.07G193600	TATA-box	TATAAA	1303	1309
Glyma.07G193600	TATA-box	TATAA	254	259
Glyma.07G193600	TATA-box	TATAA	290	295
Glyma.07G193600	TATA-box	TATAA	310	315
Glyma.07G193600	TATA-box	TATAA	839	844
Glyma.07G193600	TATA-box	TATAA	926	931
Glyma.07G193600	TATA-box	TATAA	993	998
Glyma.07G193600	TATA-box	TATAA	1145	1150
Glyma.07G193600	TATA-box	TATAA	1305	1310
Glyma.07G193600	TATA-box	TATA	6	10
Glyma.07G193600	TATA-box	TATA	260	264
Glyma.07G193600	TATA-box	TATA	272	276
Glyma.07G193600	TATA-box	TATA	296	300
Glyma.07G193600	TATA-box	TATA	316	320
Glyma.07G193600	TATA-box	TATA	440	444
Glyma.07G193600	TATA-box	TATA	447	451
Glyma.07G193600	TATA-box	TATA	619	623
Glyma.07G193600	TATA-box	TATA	691	695
Glyma.07G193600	TATA-box	TATA	754	758
Glyma.07G193600	TATA-box	TATA	814	818
Glyma.07G193600	TATA-box	TATA	841	845
Glyma.07G193600	TATA-box	TATA	928	932
Glyma.07G193600	TATA-box	TATA	995	999
Glyma.07G193600	TATA-box	TATA	1147	1151
Glyma.07G193600	TATA-box	TATA	1307	1311
Glyma.07G193600	TATA-box	TATA	1325	1329
Glyma.07G193600	TATA-box	TATA	1336	1340
Glyma.07G193600	TATA-box	TATA	1398	1402
Glyma.07G193600	TATA-box	TACAAAA	829	836
Glyma.07G193600	MYB	TAACCA	553	559
Glyma.07G193600	MYB-like sequence	TAACCA	553	559
Glyma.07G193600	GT1-motif	GGTTAA	560	566
Glyma.07G193600	CAT-box	GCCACT	378	384
Glyma.07G193600	O2-site	GATGATGTGG	1150	1159
Glyma.07G193600	Unnamed__4	CTCC	55	59
Glyma.07G193600	Unnamed__4	CTCC	144	148
Glyma.07G193600	Unnamed__4	CTCC	713	717
Glyma.07G193600	Unnamed__4	CTCC	779	783
Glyma.07G193600	Unnamed__4	CTCC	932	936
Glyma.07G193600	Unnamed__4	CTCC	1058	1062
Glyma.07G193600	Unnamed__4	CTCC	1423	1427
Glyma.07G193600	Unnamed__4	CTCC	1429	1433
Glyma.07G193600	Unnamed__1	CGTGG	104	109
Glyma.07G193600	Unnamed__1	CGTGG	397	402
Glyma.07G193600	Unnamed__1	CGTGG	1171	1176
Glyma.07G193600	TATA-box	ccTATAAAaa	460	469
Glyma.07G193600	TATA-box	ccTATAAAaa	919	928
Glyma.07G193600	CAAT-box	CCCAATTT	1277	1285
Glyma.07G193600	WRE3	CCACCT	1476	1482
Glyma.07G193600	CAAT-box	CCAAT	361	366
Glyma.07G193600	CAAT-box	CCAAT	617	622
Glyma.07G193600	CAAT-box	CCAAT	983	988
Glyma.07G193600	CAAT-box	CCAAT	1099	1104
Glyma.07G193600	CAAT-box	CCAAT	1278	1283
Glyma.07G193600	CAAT-box	CCAAT	1431	1436
Glyma.07G193600	MYC	CATTTG	307	313
Glyma.07G193600	MYC	CATTTG	581	587
Glyma.07G193600	MYC	CATTTG	659	665
Glyma.07G193600	MYC	CATTTG	1121	1127
Glyma.07G193600	MYC	CATTTG	1459	1465
Glyma.07G193600	G-Box	CACGTT	74	80
Glyma.07G193600	G-box	CACGTG	110	116
Glyma.07G193600	ABRE	CACGTG	110	116
Glyma.07G193600	G-Box	CACGTG	110	116
Glyma.07G193600	G-box	CACGAC	389	395
Glyma.07G193600	CAAT-box	CAAT	33	37
Glyma.07G193600	CAAT-box	CAAT	362	366
Glyma.07G193600	CAAT-box	CAAT	534	538
Glyma.07G193600	CAAT-box	CAAT	590	594
Glyma.07G193600	CAAT-box	CAAT	671	675
Glyma.07G193600	CAAT-box	CAAT	676	680
Glyma.07G193600	CAAT-box	CAAT	686	690
Glyma.07G193600	CAAT-box	CAAT	753	757
Glyma.07G193600	CAAT-box	CAAT	945	949
Glyma.07G193600	CAAT-box	CAAT	984	988
Glyma.07G193600	CAAT-box	CAAT	1037	1041
Glyma.07G193600	CAAT-box	CAAT	1076	1080
Glyma.07G193600	CAAT-box	CAAT	1197	1201
Glyma.07G193600	CAAT-box	CAAT	1211	1215
Glyma.07G193600	CAAT-box	CAAT	1273	1277
Glyma.07G193600	CAAT-box	CAAT	1279	1283
Glyma.07G193600	CAAT-box	CAAT	1351	1355
Glyma.07G193600	CAAT-box	CAAT	1432	1436
Glyma.07G193600	CAAT-box	CAAAT	181	186
Glyma.07G193600	CAAT-box	CAAAT	303	308
Glyma.07G193600	CAAT-box	CAAAT	550	555
Glyma.07G193600	CAAT-box	CAAAT	577	582
Glyma.07G193600	CAAT-box	CAAAT	591	596
Glyma.07G193600	CAAT-box	CAAAT	655	660
Glyma.07G193600	CAAT-box	CAAAT	981	986
Glyma.07G193600	CAAT-box	CAAAT	1084	1089
Glyma.07G193600	CAAT-box	CAAAT	1127	1132
Glyma.07G193600	CAAT-box	CAAAT	1276	1281
Glyma.07G193600	CAAT-box	CAAAT	1455	1460
Glyma.07G193600	CAAT-box	CAAAT	1493	1498
Glyma.07G193600	ERE	ATTTTAAA	228	236
Glyma.07G193600	ERE	ATTTTAAA	1256	1264
Glyma.07G193600	ERE	ATTTCATA	847	855
Glyma.07G193600	TATA-box	ATTATA	843	849
Glyma.07G193600	TATA-box	ATTATA	930	936
Glyma.07G193600	TATA-box	ATTATA	1149	1155
Glyma.07G193600	Box 4	ATTAAT	278	284
Glyma.07G193600	Box 4	ATTAAT	758	764
Glyma.07G193600	Box 4	ATTAAT	1094	1100
Glyma.07G193600	TATA-box	ATATAT	3	9
Glyma.07G193600	TATA-box	ATATAT	444	450
Glyma.07G193600	TATA-box	ATATAT	446	452
Glyma.07G193600	TATA-box	ATATAT	616	622
Glyma.07G193600	TATA-box	ATATAT	618	624
Glyma.07G193600	TATA-box	ATATAT	688	694
Glyma.07G193600	TATA-box	ATATAT	749	755
Glyma.07G193600	TATA-box	ATATAA	5	11
Glyma.07G193600	TATA-box	ATATAA	439	445
Glyma.07G193600	TATA-box	ATATAA	757	763
Glyma.07G193600	TATA-box	ATATAA	817	823
Glyma.07G193600	TATA-box	ATATAA	1328	1334
Glyma.07G193600	STRE	AGGGG	714	719
Glyma.07G193600	ABRE	ACGTG	69	74
Glyma.07G193600	ABRE	ACGTG	111	116
Glyma.07G193600	TGA-element	AACGAC	1033	1039
Glyma.07G193600	WUN-motif	AAATTTCTT	1253	1262
Glyma.07G193600	ARE	AAACCA	87	93
Glyma.13G183000	chs-CMA1a	TTACTTAA	659	667
Glyma.13G183000	CAAT-box	TGCAAATCT	1169	1178
Glyma.13G183000	TCT-motif	TCTTAC	807	813
Glyma.13G183000	AT~TATA-box	TATATA	220	226
Glyma.13G183000	TATA-box	TATATA	220	226
Glyma.13G183000	AT~TATA-box	TATATA	1352	1358
Glyma.13G183000	TATA-box	TATATA	1352	1358
Glyma.13G183000	AT~TATA-box	TATATA	1394	1400
Glyma.13G183000	TATA-box	TATATA	1394	1400
Glyma.13G183000	TATA-box	TATAAATA	607	615
Glyma.13G183000	TATA-box	TATAAAT	609	616
Glyma.13G183000	TATA-box	TATAAAT	1402	1409
Glyma.13G183000	TATA-box	TATAAA	611	617
Glyma.13G183000	TATA-box	TATAAA	1404	1410
Glyma.13G183000	TATA-box	TATAA	248	253
Glyma.13G183000	TATA-box	TATAA	401	406
Glyma.13G183000	TATA-box	TATAA	613	618
Glyma.13G183000	TATA-box	TATAA	662	667
Glyma.13G183000	TATA-box	TATAA	775	780
Glyma.13G183000	TATA-box	TATAA	1231	1236
Glyma.13G183000	TATA-box	TATAA	1406	1411
Glyma.13G183000	TATA-box	TATA	28	32
Glyma.13G183000	TATA-box	TATA	117	121
Glyma.13G183000	TATA-box	TATA	222	226
Glyma.13G183000	TATA-box	TATA	236	240
Glyma.13G183000	TATA-box	TATA	254	258
Glyma.13G183000	TATA-box	TATA	407	411
Glyma.13G183000	TATA-box	TATA	456	460
Glyma.13G183000	TATA-box	TATA	619	623
Glyma.13G183000	TATA-box	TATA	668	672
Glyma.13G183000	TATA-box	TATA	777	781
Glyma.13G183000	TATA-box	TATA	789	793
Glyma.13G183000	TATA-box	TATA	1053	1057
Glyma.13G183000	TATA-box	TATA	1233	1237
Glyma.13G183000	TATA-box	TATA	1248	1252
Glyma.13G183000	TATA-box	TATA	1356	1360
Glyma.13G183000	TATA-box	TATA	1398	1402
Glyma.13G183000	TATA-box	TATA	1408	1412
Glyma.13G183000	TATA-box	TATA	1440	1444
Glyma.13G183000	G-box	TACGTG	634	640
Glyma.13G183000	ABRE3a	TACGTG	634	640
Glyma.13G183000	TATA-box	TACATAAA	532	540
Glyma.13G183000	MYB	TAACCA	840	846
Glyma.13G183000	MYB-like sequence	TAACCA	840	846
Glyma.13G183000	AAGAA-motif	gGTAAAGAAA	619	628
Glyma.13G183000	GATA-motif	GATAGGG	830	837
Glyma.13G183000	Unnamed__1	GAATTTAATTAA	634	645
Glyma.13G183000	Unnamed__4	CTCC	885	889
Glyma.13G183000	Unnamed__4	CTCC	1326	1330
Glyma.13G183000	Unnamed__1	CGTGG	883	888
Glyma.13G183000	CAAT-box	CCAAT	190	195
Glyma.13G183000	CAAT-box	CCAAT	481	486
Glyma.13G183000	CAAT-box	CCAAT	1190	1195
Glyma.13G183000	CAAT-box	CCAAT	1390	1395
Glyma.13G183000	MYC	CATTTG	337	343
Glyma.13G183000	MYC	CATTTG	1207	1213
Glyma.13G183000	MYC	CATGTG	11	17
Glyma.13G183000	MYC	CATGTG	61	67
Glyma.13G183000	MYC	CATGTG	69	75
Glyma.13G183000	MYC	CATGTG	146	152
Glyma.13G183000	ABRE4	CACGTA	628	634
Glyma.13G183000	CAAT-box	CAAT	50	54
Glyma.13G183000	CAAT-box	CAAT	90	94
Glyma.13G183000	CAAT-box	CAAT	96	100
Glyma.13G183000	CAAT-box	CAAT	107	111
Glyma.13G183000	CAAT-box	CAAT	123	127
Glyma.13G183000	CAAT-box	CAAT	135	139
Glyma.13G183000	CAAT-box	CAAT	209	213
Glyma.13G183000	CAAT-box	CAAT	226	230
Glyma.13G183000	CAAT-box	CAAT	253	257
Glyma.13G183000	CAAT-box	CAAT	266	270
Glyma.13G183000	CAAT-box	CAAT	332	336
Glyma.13G183000	CAAT-box	CAAT	482	486
Glyma.13G183000	CAAT-box	CAAT	775	779
Glyma.13G183000	CAAT-box	CAAT	1128	1132
Glyma.13G183000	CAAT-box	CAAT	1305	1309
Glyma.13G183000	CAAT-box	CAAT	1319	1323
Glyma.13G183000	CAAT-box	CAAT	1323	1327
Glyma.13G183000	CAAT-box	CAAT	1385	1389
Glyma.13G183000	CAAT-box	CAAT	1391	1395
Glyma.13G183000	CAAT-box	CAAT	1458	1462
Glyma.13G183000	MYB	CAACCA	925	931
Glyma.13G183000	CAAT-box	CAAAT	77	82
Glyma.13G183000	CAAT-box	CAAAT	180	185
Glyma.13G183000	CAAT-box	CAAAT	343	348
Glyma.13G183000	CAAT-box	CAAAT	393	398
Glyma.13G183000	CAAT-box	CAAAT	454	459
Glyma.13G183000	CAAT-box	CAAAT	915	920
Glyma.13G183000	CAAT-box	CAAAT	1087	1092
Glyma.13G183000	CAAT-box	CAAAT	1175	1180
Glyma.13G183000	CAAT-box	CAAAT	1213	1218
Glyma.13G183000	CAAT-box	CAAAT	1268	1273
Glyma.13G183000	ERE	ATTTTAAA	721	729
Glyma.13G183000	ERE	ATTTTAAA	727	735
Glyma.13G183000	ERE	ATTTTAAA	817	825
Glyma.13G183000	ERE	ATTTTAAA	1370	1378
Glyma.13G183000	TATA-box	ATTATA	252	258
Glyma.13G183000	TATA-box	ATTATA	666	672
Glyma.13G183000	TATA-box	ATTATA	1235	1241
Glyma.13G183000	Box 4	ATTAAT	96	102
Glyma.13G183000	Box 4	ATTAAT	510	516
Glyma.13G183000	Box 4	ATTAAT	644	650
Glyma.13G183000	Box 4	ATTAAT	855	861
Glyma.13G183000	Box 4	ATTAAT	908	914
Glyma.13G183000	Box 4	ATTAAT	1185	1191
Glyma.13G183000	Box 4	ATTAAT	1399	1405
Glyma.13G183000	I-box	atGATAAGGTC	298	308
Glyma.13G183000	TATA-box	ATATAT	219	225
Glyma.13G183000	TATA-box	ATATAT	455	461
Glyma.13G183000	TATA-box	ATATAT	1395	1401
Glyma.13G183000	TATA-box	ATATAA	235	241
Glyma.13G183000	TATA-box	ATATAA	792	798
Glyma.13G183000	TATA-box	ATATAA	1359	1365
Glyma.13G183000	STRE	AGGGG	1107	1112
Glyma.13G183000	ABRE	ACGTG	635	640
Glyma.13G183000	AT1-motif	AATTATTTTTTATT	741	754
Glyma.13G183000	WUN-motif	AAATTTCTT	625	634
Glyma.13G183000	WUN-motif	AAATTTCTT	1367	1376
Glyma.13G183000	ARE	AAACCA	787	793
Glyma.13G183200	WUN-motif	TTATTACAT	1289	1298
Glyma.13G183200	I-box	TGATAATGT	528	537
Glyma.13G183200	TCA	TCATCTTCAT	412	421
Glyma.13G183200	AT~TATA-box	TATATAAA	360	368
Glyma.13G183200	AT~TATA-box	TATATAAA	1128	1136
Glyma.13G183200	TATA-box	TATATAA	362	369
Glyma.13G183200	TATA-box	TATATAA	1130	1137
Glyma.13G183200	AT~TATA-box	TATATA	316	322
Glyma.13G183200	TATA-box	TATATA	316	322
Glyma.13G183200	AT~TATA-box	TATATA	318	324
Glyma.13G183200	TATA-box	TATATA	318	324
Glyma.13G183200	AT~TATA-box	TATATA	320	326
Glyma.13G183200	TATA-box	TATATA	320	326
Glyma.13G183200	AT~TATA-box	TATATA	370	376
Glyma.13G183200	TATA-box	TATATA	370	376
Glyma.13G183200	AT~TATA-box	TATATA	954	960
Glyma.13G183200	TATA-box	TATATA	954	960
Glyma.13G183200	AT~TATA-box	TATATA	1081	1087
Glyma.13G183200	TATA-box	TATATA	1081	1087
Glyma.13G183200	AT~TATA-box	TATATA	1132	1138
Glyma.13G183200	TATA-box	TATATA	1132	1138
Glyma.13G183200	AT~TATA-box	TATATA	1134	1140
Glyma.13G183200	TATA-box	TATATA	1134	1140
Glyma.13G183200	AT~TATA-box	TATATA	1136	1142
Glyma.13G183200	TATA-box	TATATA	1136	1142
Glyma.13G183200	TATA-box	TATAAAT	110	117
Glyma.13G183200	TATA	TATAAAAT	358	366
Glyma.13G183200	TATA-box	TATAAAA	360	367
Glyma.13G183200	TATA-box	TATAAA	112	118
Glyma.13G183200	TATA-box	TATAAA	362	368
Glyma.13G183200	TATA-box	TATAAA	819	825
Glyma.13G183200	TATA-box	TATAAA	1130	1136
Glyma.13G183200	TATA-box	TATAA	114	119
Glyma.13G183200	TATA-box	TATAA	141	146
Glyma.13G183200	TATA-box	TATAA	821	826
Glyma.13G183200	TATA-box	TATAA	1161	1166
Glyma.13G183200	TATA-box	TATAA	1195	1200
Glyma.13G183200	TATA-box	TATAA	1233	1238
Glyma.13G183200	TATA-box	TATAA	1415	1420
Glyma.13G183200	TATA-box	TATAA	1454	1459
Glyma.13G183200	TATA-box	TATA	120	124
Glyma.13G183200	TATA-box	TATA	147	151
Glyma.13G183200	TATA-box	TATA	286	290
Glyma.13G183200	TATA-box	TATA	322	326
Glyma.13G183200	TATA-box	TATA	362	366
Glyma.13G183200	TATA-box	TATA	372	376
Glyma.13G183200	TATA-box	TATA	489	493
Glyma.13G183200	TATA-box	TATA	802	806
Glyma.13G183200	TATA-box	TATA	823	827
Glyma.13G183200	TATA-box	TATA	834	838
Glyma.13G183200	TATA-box	TATA	958	962
Glyma.13G183200	TATA-box	TATA	989	993
Glyma.13G183200	TATA-box	TATA	1015	1019
Glyma.13G183200	TATA-box	TATA	1085	1089
Glyma.13G183200	TATA-box	TATA	1140	1144
Glyma.13G183200	TATA-box	TATA	1163	1167
Glyma.13G183200	TATA-box	TATA	1197	1201
Glyma.13G183200	TATA-box	TATA	1235	1239
Glyma.13G183200	TATA-box	TATA	1417	1421
Glyma.13G183200	TATA-box	TATA	1456	1460
Glyma.13G183200	TATA-box	TACAAAA	104	111
Glyma.13G183200	TATA-box	TACAAAA	760	767
Glyma.13G183200	AAGAA-motif	gGTAAAGAAA	787	796
Glyma.13G183200	AAGAA-motif	GAAAGAA	278	285
Glyma.13G183200	TATA-box	ccTATAAAaa	804	814
Glyma.13G183200	TATA-box	ccTATAAAaa	1076	1085
Glyma.13G183200	MYB recognition site	CCGTTG	8	14
Glyma.13G183200	CAAT-box	CCCAATTT	1351	1359
Glyma.13G183200	TCA-element	CCATCTTTTT	762	771
Glyma.13G183200	CAAT-box	CCAAT	156	161
Glyma.13G183200	CAAT-box	CCAAT	1346	1351
Glyma.13G183200	CAAT-box	CCAAT	1352	1357
Glyma.13G183200	CAAT-box	CCAAT	1471	1476
Glyma.13G183200	MYC	CATTTG	53	59
Glyma.13G183200	MYC	CATTTG	1063	1069
Glyma.13G183200	MYC	CATTTG	1187	1193
Glyma.13G183200	CAAT-box	CAAT	36	40
Glyma.13G183200	CAAT-box	CAAT	74	78
Glyma.13G183200	CAAT-box	CAAT	95	99
Glyma.13G183200	CAAT-box	CAAT	157	161
Glyma.13G183200	CAAT-box	CAAT	271	275
Glyma.13G183200	CAAT-box	CAAT	299	303
Glyma.13G183200	CAAT-box	CAAT	416	420
Glyma.13G183200	CAAT-box	CAAT	425	429
Glyma.13G183200	CAAT-box	CAAT	508	512
Glyma.13G183200	CAAT-box	CAAT	529	533
Glyma.13G183200	CAAT-box	CAAT	544	548
Glyma.13G183200	CAAT-box	CAAT	553	557
Glyma.13G183200	CAAT-box	CAAT	595	599
Glyma.13G183200	CAAT-box	CAAT	605	609
Glyma.13G183200	CAAT-box	CAAT	913	917
Glyma.13G183200	CAAT-box	CAAT	1146	1150
Glyma.13G183200	CAAT-box	CAAT	1347	1351
Glyma.13G183200	CAAT-box	CAAT	1353	1357
Glyma.13G183200	CAAT-box	CAAT	1368	1372
Glyma.13G183200	CAAT-box	CAAT	1435	1439
Glyma.13G183200	CCAAT-box	CAACGG	14	20
Glyma.13G183200	MYB	CAACCA	175	181
Glyma.13G183200	MYB	CAACCA	433	439
Glyma.13G183200	CAAT-box	CAAAT	49	54
Glyma.13G183200	CAAT-box	CAAAT	161	166
Glyma.13G183200	CAAT-box	CAAAT	187	192
Glyma.13G183200	CAAT-box	CAAAT	217	222
Glyma.13G183200	CAAT-box	CAAAT	469	474
Glyma.13G183200	CAAT-box	CAAAT	494	499
Glyma.13G183200	CAAT-box	CAAAT	853	858
Glyma.13G183200	CAAT-box	CAAAT	1059	1064
Glyma.13G183200	CAAT-box	CAAAT	1193	1198
Glyma.13G183200	CAAT-box	CAAAT	1302	1307
Glyma.13G183200	CAAT-box	CAAAT	1350	1355
Glyma.13G183200	CAAT-box	CAAAT	1434	1439
Glyma.13G183200	ERE	ATTTTAAA	1098	1106
Glyma.13G183200	ERE	ATTTTAAA	1112	1120
Glyma.13G183200	ERE	ATTTTAAA	1293	1301
Glyma.13G183200	ERE	ATTTCATA	996	1004
Glyma.13G183200	TATA-box	ATTATA	145	151
Glyma.13G183200	TATA-box	ATTATA	1165	1171
Glyma.13G183200	TATA-box	ATTATA	1199	1205
Glyma.13G183200	TATA-box	ATTATA	1237	1243
Glyma.13G183200	TATA-box	ATTATA	1458	1464
Glyma.13G183200	Box 4	ATTAAT	220	226
Glyma.13G183200	Box 4	ATTAAT	722	728
Glyma.13G183200	Box 4	ATTAAT	780	786
Glyma.13G183200	Box 4	ATTAAT	1448	1454
Glyma.13G183200	TATA-box	ATATAT	317	323
Glyma.13G183200	TATA-box	ATATAT	319	325
Glyma.13G183200	TATA-box	ATATAT	831	837
Glyma.13G183200	TATA-box	ATATAT	953	959
Glyma.13G183200	TATA-box	ATATAT	1080	1086
Glyma.13G183200	TATA-box	ATATAT	1082	1088
Glyma.13G183200	TATA-box	ATATAT	1133	1139
Glyma.13G183200	TATA-box	ATATAT	1135	1141
Glyma.13G183200	TATA-box	ATATAT	1137	1143
Glyma.13G183200	TATA-box	ATATAA	961	967
Glyma.13G183200	GA-motif	ATAGATAA	1244	1252
Glyma.13G183200	STRE	AGGGG	902	907
Glyma.13G183200	box S	AGCCACC	939	946
Glyma.13G183200	MRE	AACCTAA	933	940
Glyma.13G183200	WUN-motif	AAATTTCTT	793	802
Glyma.13G183500	CAAT-box	TGCAAATCT	1233	1242
Glyma.13G183500	TATA-box	TATTTAAA	230	238
Glyma.13G183500	TATA-box	TATTTAAA	236	244
Glyma.13G183500	TATA-box	TATTTAAA	636	644
Glyma.13G183500	TATA-box	TATTTAAA	642	650
Glyma.13G183500	TATA-box	TATTTAAA	738	746
Glyma.13G183500	TATA-box	TATTTAAA	767	775
Glyma.13G183500	TATA-box	TATTTAAA	773	781
Glyma.13G183500	TATA-box	TATTTAAA	791	799
Glyma.13G183500	TATA-box	TATTTAAA	792	800
Glyma.13G183500	AT~TATA-box	TATATA	650	656
Glyma.13G183500	TATA-box	TATATA	650	656
Glyma.13G183500	AT~TATA-box	TATATA	1062	1068
Glyma.13G183500	TATA-box	TATATA	1062	1068
Glyma.13G183500	AT~TATA-box	TATATA	1412	1418
Glyma.13G183500	TATA-box	TATATA	1412	1418
Glyma.13G183500	TATA-box	TATAAAT	177	184
Glyma.13G183500	TATA-box	TATAAAT	185	192
Glyma.13G183500	TATA-box	TATAAAT	1306	1313
Glyma.13G183500	TATA	TATAAAAT	695	703
Glyma.13G183500	TATA-box	TATAAAA	697	704
Glyma.13G183500	TATA-box	TATAAA	179	185
Glyma.13G183500	TATA-box	TATAAA	187	193
Glyma.13G183500	TATA-box	TATAAA	699	705
Glyma.13G183500	TATA-box	TATAAA	1308	1314
Glyma.13G183500	TATA-box	TATAA	181	186
Glyma.13G183500	TATA-box	TATAA	189	194
Glyma.13G183500	TATA-box	TATAA	701	706
Glyma.13G183500	TATA-box	TATAA	746	751
Glyma.13G183500	TATA-box	TATAA	1295	1300
Glyma.13G183500	TATA-box	TATAA	1310	1315
Glyma.13G183500	TATA-box	TATA	187	191
Glyma.13G183500	TATA-box	TATA	195	199
Glyma.13G183500	TATA-box	TATA	224	228
Glyma.13G183500	TATA-box	TATA	652	656
Glyma.13G183500	TATA-box	TATA	686	690
Glyma.13G183500	TATA-box	TATA	707	711
Glyma.13G183500	TATA-box	TATA	748	752
Glyma.13G183500	TATA-box	TATA	850	854
Glyma.13G183500	TATA-box	TATA	858	862
Glyma.13G183500	TATA-box	TATA	941	945
Glyma.13G183500	TATA-box	TATA	1066	1070
Glyma.13G183500	TATA-box	TATA	1117	1121
Glyma.13G183500	TATA-box	TATA	1297	1301
Glyma.13G183500	TATA-box	TATA	1312	1316
Glyma.13G183500	TATA-box	TATA	1416	1420
Glyma.13G183500	TATA-box	TATA	1454	1458
Glyma.13G183500	G-box	TACGTG	534	540
Glyma.13G183500	ABRE3a	TACGTG	534	540
Glyma.13G183500	TATA-box	TACAAAA	1015	1022
Glyma.13G183500	AAGAA-motif	GAAAGAA	901	908
Glyma.13G183500	Unnamed__4	CTCC	453	457
Glyma.13G183500	Unnamed__4	CTCC	936	940
Glyma.13G183500	Unnamed__4	CTCC	1176	1180
Glyma.13G183500	Unnamed__4	CTCC	1386	1390
Glyma.13G183500	Unnamed__1	CGTGG	934	939
Glyma.13G183500	P-box	CCTTTTG	573	580
Glyma.13G183500	TATA-box	ccTATAAAaa	681	690
Glyma.13G183500	CAAT-box	CCAAT	619	624
Glyma.13G183500	CAAT-box	CCAAT	873	878
Glyma.13G183500	CAAT-box	CCAAT	1254	1259
Glyma.13G183500	MYC	CATTTG	1271	1277
Glyma.13G183500	ABRE4	CACGTA	540	546
Glyma.13G183500	CAAT-box	CAAT	329	333
Glyma.13G183500	CAAT-box	CAAT	431	435
Glyma.13G183500	CAAT-box	CAAT	435	439
Glyma.13G183500	CAAT-box	CAAT	447	451
Glyma.13G183500	CAAT-box	CAAT	511	515
Glyma.13G183500	CAAT-box	CAAT	568	572
Glyma.13G183500	CAAT-box	CAAT	874	878
Glyma.13G183500	CAAT-box	CAAT	1108	1112
Glyma.13G183500	CAAT-box	CAAT	1192	1196
Glyma.13G183500	CAAT-box	CAAT	1369	1373
Glyma.13G183500	CAAT-box	CAAT	1383	1387
Glyma.13G183500	CAAT-box	CAAT	1472	1476
Glyma.13G183500	MYB	CAACCA	976	982
Glyma.13G183500	CAAT-box	CAAAT	401	406
Glyma.13G183500	CAAT-box	CAAAT	456	461
Glyma.13G183500	CAAT-box	CAAAT	471	476
Glyma.13G183500	CAAT-box	CAAAT	485	490
Glyma.13G183500	CAAT-box	CAAAT	524	529
Glyma.13G183500	CAAT-box	CAAAT	664	669
Glyma.13G183500	CAAT-box	CAAAT	966	971
Glyma.13G183500	CAAT-box	CAAAT	1151	1156
Glyma.13G183500	CAAT-box	CAAAT	1239	1244
Glyma.13G183500	CAAT-box	CAAAT	1277	1282
Glyma.13G183500	CAAT-box	CAAAT	1332	1337
Glyma.13G183500	ERE	ATTTTAAA	732	740
Glyma.13G183500	ERE	ATTTTAAA	785	793
Glyma.13G183500	TATA-box	ATTATA	1299	1305
Glyma.13G183500	Box 4	ATTAAT	331	337
Glyma.13G183500	Box 4	ATTAAT	665	671
Glyma.13G183500	Box 4	ATTAAT	681	687
Glyma.13G183500	Box 4	ATTAAT	715	721
Glyma.13G183500	Box 4	ATTAAT	806	812
Glyma.13G183500	Box 4	ATTAAT	843	849
Glyma.13G183500	Box 4	ATTAAT	851	857
Glyma.13G183500	Box 4	ATTAAT	959	965
Glyma.13G183500	Box 4	ATTAAT	1249	1255
Glyma.13G183500	TATA-box	ATATAT	649	655
Glyma.13G183500	TATA-box	ATATAT	685	691
Glyma.13G183500	TATA-box	ATATAT	847	853
Glyma.13G183500	TATA-box	ATATAT	1063	1069
Glyma.13G183500	TATA-box	ATATAA	223	229
Glyma.13G183500	TATA-box	ATATAA	651	657
Glyma.13G183500	TATA-box	ATATAA	861	867
Glyma.13G183500	TATA-box	ATATAA	1419	1425
Glyma.13G183500	AT-rich element	ATAGAAATCAA	1103	1113
Glyma.13G183500	ABRE	ACGTG	535	540
Glyma.13G183500	Unnamed__2	AACCTAACCT	575	584
Glyma.13G242300	W box	TTGACC	990	996
Glyma.13G242300	W box	TTGACC	1292	1298
Glyma.13G242300	TGA-box	TGACGTAA	798	806
Glyma.13G242300	TGACG-motif	TGACG	804	809
Glyma.13G242300	as-1	TGACG	804	809
Glyma.13G242300	TGACG-motif	TGACG	1251	1256
Glyma.13G242300	as-1	TGACG	1251	1256
Glyma.13G242300	TGACG-motif	TGACG	1418	1423
Glyma.13G242300	as-1	TGACG	1418	1423
Glyma.13G242300	TCT-motif	TCTTAC	893	899
Glyma.13G242300	Myc	TCTCTTA	676	683
Glyma.13G242300	TATA-box	TATTTAAA	706	714
Glyma.13G242300	TATA-box	taTATAAAtc	771	780
Glyma.13G242300	TATA-box	taTATAAAg	1199	1208
Glyma.13G242300	AT~TATA-box	TATATAAA	1201	1209
Glyma.13G242300	TATA-box	TATATAA	1203	1210
Glyma.13G242300	AT~TATA-box	TATATA	350	356
Glyma.13G242300	TATA-box	TATATA	350	356
Glyma.13G242300	AT~TATA-box	TATATA	352	358
Glyma.13G242300	TATA-box	TATATA	352	358
Glyma.13G242300	AT~TATA-box	TATATA	776	782
Glyma.13G242300	TATA-box	TATATA	776	782
Glyma.13G242300	AT~TATA-box	TATATA	778	784
Glyma.13G242300	TATA-box	TATATA	778	784
Glyma.13G242300	AT~TATA-box	TATATA	780	786
Glyma.13G242300	TATA-box	TATATA	780	786
Glyma.13G242300	AT~TATA-box	TATATA	782	788
Glyma.13G242300	TATA-box	TATATA	782	788
Glyma.13G242300	AT~TATA-box	TATATA	784	790
Glyma.13G242300	TATA-box	TATATA	784	790
Glyma.13G242300	AT~TATA-box	TATATA	1205	1211
Glyma.13G242300	TATA-box	TATATA	1205	1211
Glyma.13G242300	AT~TATA-box	TATATA	1207	1213
Glyma.13G242300	TATA-box	TATATA	1207	1213
Glyma.13G242300	AT~TATA-box	TATATA	1209	1215
Glyma.13G242300	TATA-box	TATATA	1209	1215
Glyma.13G242300	TATA-box	TATACA	202	208
Glyma.13G242300	TATA-box	TATACA	342	348
Glyma.13G242300	TATA-box	TATACA	1190	1196
Glyma.13G242300	TATA	TATAAAAT	638	646
Glyma.13G242300	TATA	TATAAAAT	840	848
Glyma.13G242300	TATA-box	TATAAAA	640	647
Glyma.13G242300	TATA-box	TATAAAA	842	849
Glyma.13G242300	TATA-box	TATAAA	378	384
Glyma.13G242300	TATA-box	TATAAA	642	648
Glyma.13G242300	TATA-box	TATAAA	844	850
Glyma.13G242300	TATA-box	TATAAA	1203	1209
Glyma.13G242300	TATA-box	TATAA	53	58
Glyma.13G242300	TATA-box	TATAA	214	219
Glyma.13G242300	TATA-box	TATAA	380	385
Glyma.13G242300	TATA-box	TATAA	471	476
Glyma.13G242300	TATA-box	TATAA	536	541
Glyma.13G242300	TATA-box	TATAA	644	649
Glyma.13G242300	TATA-box	TATAA	846	851
Glyma.13G242300	TATA-box	TATAA	927	932
Glyma.13G242300	TATA-box	TATAA	974	979
Glyma.13G242300	TATA-box	TATAA	1453	1458
Glyma.13G242300	TATA-box	TATA	59	63
Glyma.13G242300	TATA-box	TATA	93	97
Glyma.13G242300	TATA-box	TATA	121	125
Glyma.13G242300	TATA-box	TATA	167	171
Glyma.13G242300	TATA-box	TATA	210	214
Glyma.13G242300	TATA-box	TATA	220	224
Glyma.13G242300	TATA-box	TATA	354	358
Glyma.13G242300	TATA-box	TATA	386	390
Glyma.13G242300	TATA-box	TATA	477	481
Glyma.13G242300	TATA-box	TATA	482	486
Glyma.13G242300	TATA-box	TATA	494	498
Glyma.13G242300	TATA-box	TATA	542	546
Glyma.13G242300	TATA-box	TATA	650	654
Glyma.13G242300	TATA-box	TATA	723	727
Glyma.13G242300	TATA-box	TATA	737	741
Glyma.13G242300	TATA-box	TATA	788	792
Glyma.13G242300	TATA-box	TATA	848	852
Glyma.13G242300	TATA-box	TATA	929	933
Glyma.13G242300	TATA-box	TATA	976	980
Glyma.13G242300	TATA-box	TATA	981	985
Glyma.13G242300	TATA-box	TATA	1194	1198
Glyma.13G242300	TATA-box	TATA	1213	1217
Glyma.13G242300	TATA-box	TATA	1265	1269
Glyma.13G242300	TATA-box	TATA	1455	1459
Glyma.13G242300	ABRE3a	TACGTG	1150	1156
Glyma.13G242300	G-box	TACGTG	1150	1156
Glyma.13G242300	3-AF1 binding site	TAAGAGAGGAA	176	186
Glyma.13G242300	3-AF1 binding site	TAAGAGAGGAA	662	672
Glyma.13G242300	Myb	TAACTG	970	976
Glyma.13G242300	TATA-box	TAAAGATT	675	683
Glyma.13G242300	TC-rich repeats	GTTTTCTTAC	890	899
Glyma.13G242300	O2-site	GATGATGTGG	250	259
Glyma.13G242300	O2-site	GATGA(C/T)(A/G)TG(A/G)	1412	1420
Glyma.13G242300	Unnamed__4	CTCC	1121	1125
Glyma.13G242300	Unnamed__4	CTCC	1341	1345
Glyma.13G242300	Unnamed__1	CGTGG	1390	1395
Glyma.13G242300	CGTCA-motif	CGTCA	809	814
Glyma.13G242300	CGTCA-motif	CGTCA	1256	1261
Glyma.13G242300	CGTCA-motif	CGTCA	1423	1428
Glyma.13G242300	TATA-box	ccTATAAAaa	165	174
Glyma.13G242300	TCA-element	CCATCTTTTT	805	814
Glyma.13G242300	CAAT-box	CCAAT	499	504
Glyma.13G242300	RY-element	CATGCATG	1092	1100
Glyma.13G242300	G-Box	CACGTT	1310	1316
Glyma.13G242300	G-box	CACGTC	1421	1427
Glyma.13G242300	ABRE4	CACGTA	1144	1150
Glyma.13G242300	MYC	CAATTG	993	999
Glyma.13G242300	HD-Zip 1	CAAT(A/T)ATTG	1012	1020
Glyma.13G242300	CAAT-box	CAAT	121	125
Glyma.13G242300	CAAT-box	CAAT	170	174
Glyma.13G242300	CAAT-box	CAAT	225	229
Glyma.13G242300	CAAT-box	CAAT	292	296
Glyma.13G242300	CAAT-box	CAAT	317	321
Glyma.13G242300	CAAT-box	CAAT	407	411
Glyma.13G242300	CAAT-box	CAAT	443	447
Glyma.13G242300	CAAT-box	CAAT	511	515
Glyma.13G242300	CAAT-box	CAAT	595	599
Glyma.13G242300	CAAT-box	CAAT	655	659
Glyma.13G242300	CAAT-box	CAAT	776	780
Glyma.13G242300	CAAT-box	CAAT	887	891
Glyma.13G242300	CAAT-box	CAAT	891	895
Glyma.13G242300	CAAT-box	CAAT	927	931
Glyma.13G242300	CAAT-box	CAAT	961	965
Glyma.13G242300	CAAT-box	CAAT	997	1001
Glyma.13G242300	CAAT-box	CAAT	999	1003
Glyma.13G242300	CAAT-box	CAAT	1020	1024
Glyma.13G242300	CAAT-box	CAAT	1021	1025
Glyma.13G242300	CAAT-box	CAAT	1069	1073
Glyma.13G242300	CAAT-box	CAAT	1163	1167
Glyma.13G242300	CAAT-box	CAAT	1237	1241
Glyma.13G242300	CAAT-box	CAAT	1249	1253
Glyma.13G242300	CAAT-box	CAAT	1300	1304
Glyma.13G242300	CAAT-box	CAAT	1330	1334
Glyma.13G242300	CAAT-box	CAAT	1372	1376
Glyma.13G242300	CAAT-box	CAAAT	1182	1187
Glyma.13G242300	CAAT-box	CAAAT	1196	1201
Glyma.13G242300	CAAT-box	CAAAT	1301	1306
Glyma.13G242300	CAAT-box	CAAAT	1341	1346
Glyma.13G242300	circadian	CAAAGATATC	115	124
Glyma.13G242300	circadian	CAAAGATATC	1226	1235
Glyma.13G242300	ERE	ATTTTAAA	555	563
Glyma.13G242300	ERE	ATTTCATA	746	754
Glyma.13G242300	TATA-box	ATTATA	57	63
Glyma.13G242300	TATA-box	ATTATA	218	224
Glyma.13G242300	TATA-box	ATTATA	475	481
Glyma.13G242300	TATA-box	ATTATA	540	546
Glyma.13G242300	TATA-box	ATTATA	931	937
Glyma.13G242300	TATA-box	ATTATA	1457	1463
Glyma.13G242300	Box 4	ATTAAT	34	40
Glyma.13G242300	Box 4	ATTAAT	565	571
Glyma.13G242300	Box 4	ATTAAT	700	706
Glyma.13G242300	Box 4	ATTAAT	1157	1163
Glyma.13G242300	TATA-box	ATATAT	92	98
Glyma.13G242300	TATA-box	ATATAT	351	357
Glyma.13G242300	TATA-box	ATATAT	481	487
Glyma.13G242300	TATA-box	ATATAT	722	728
Glyma.13G242300	TATA-box	ATATAT	775	781
Glyma.13G242300	TATA-box	ATATAT	777	783
Glyma.13G242300	TATA-box	ATATAT	779	785
Glyma.13G242300	TATA-box	ATATAT	781	787
Glyma.13G242300	TATA-box	ATATAT	783	789
Glyma.13G242300	TATA-box	ATATAT	785	791
Glyma.13G242300	TATA-box	ATATAT	1206	1212
Glyma.13G242300	TATA-box	ATATAT	1208	1214
Glyma.13G242300	TATA-box	ATATAA	120	126
Glyma.13G242300	TATA-box	ATATAA	166	172
Glyma.13G242300	TATA-box	ATATAA	353	359
Glyma.13G242300	GA-motif	ATAGATAA	495	503
Glyma.13G242300	STRE	AGGGG	438	443
Glyma.13G242300	AE-box	AGAAACAA	1369	1377
Glyma.13G242300	ABRE	ACGTG	1151	1156
Glyma.13G242300	ABRE	ACGTG	1305	1310
Glyma.13G242300	ABRE	ACGTG	1416	1421
Glyma.13G242300	ARE	AAACCA	1176	1182
Glyma.13G242300	ARE	AAACCA	1415	1421
Glyma.13G242400	WUN-motif	TTATTACAT	859	868
Glyma.13G242400	as-1	TGACG	543	548
Glyma.13G242400	TGACG-motif	TGACG	543	548
Glyma.13G242400	TCT-motif	TCTTAC	506	512
Glyma.13G242400	TCT-motif	TCTTAC	980	986
Glyma.13G242400	TCT-motif	TCTTAC	1017	1023
Glyma.13G242400	Myc	TCTCTTA	978	985
Glyma.13G242400	TCCC-motif	TCTCCCT	656	663
Glyma.13G242400	TATA-box	TATATTTATATTT	161	173
Glyma.13G242400	AT~TATA-box	TATATAAA	149	157
Glyma.13G242400	TATA-box	TATATAA	151	158
Glyma.13G242400	AT~TATA-box	TATATA	159	165
Glyma.13G242400	TATA-box	TATATA	159	165
Glyma.13G242400	TATA-box	TATACA	1042	1048
Glyma.13G242400	TATA-box	TATAAA	151	157
Glyma.13G242400	TATA-box	TATAAA	683	689
Glyma.13G242400	TATA-box	TATAAA	925	931
Glyma.13G242400	TATA-box	TATAA	421	426
Glyma.13G242400	TATA-box	TATAA	685	690
Glyma.13G242400	TATA-box	TATAA	894	899
Glyma.13G242400	TATA-box	TATAA	927	932
Glyma.13G242400	TATA-box	TATAA	1038	1043
Glyma.13G242400	TATA-box	TATAA	1090	1095
Glyma.13G242400	TATA-box	TATAA	1097	1102
Glyma.13G242400	TATA-box	TATAA	1454	1459
Glyma.13G242400	TATA-box	TATA	271	275
Glyma.13G242400	TATA-box	TATA	340	344
Glyma.13G242400	TATA-box	TATA	345	349
Glyma.13G242400	TATA-box	TATA	415	419
Glyma.13G242400	TATA-box	TATA	427	431
Glyma.13G242400	TATA-box	TATA	604	608
Glyma.13G242400	TATA-box	TATA	691	695
Glyma.13G242400	TATA-box	TATA	697	701
Glyma.13G242400	TATA-box	TATA	896	900
Glyma.13G242400	TATA-box	TATA	929	933
Glyma.13G242400	TATA-box	TATA	1040	1044
Glyma.13G242400	TATA-box	TATA	1046	1050
Glyma.13G242400	TATA-box	TATA	1092	1096
Glyma.13G242400	TATA-box	TATA	1099	1103
Glyma.13G242400	TATA-box	TATA	1456	1460
Glyma.13G242400	GT1-motif	GGTTAAT	626	633
Glyma.13G242400	AAGAA-motif	gGTAAAGAAA	345	354
Glyma.13G242400	CAT-box	GCCACT	576	582
Glyma.13G242400	ABRE	GACACGTGGC	86	95
Glyma.13G242400	Unnamed__4	CTCC	554	558
Glyma.13G242400	Unnamed__4	CTCC	657	661
Glyma.13G242400	Unnamed__4	CTCC	911	915
Glyma.13G242400	Unnamed__4	CTCC	1152	1156
Glyma.13G242400	Unnamed__4	CTCC	1215	1219
Glyma.13G242400	CGTCA-motif	CGTCA	548	553
Glyma.13G242400	P-box	CCTTTTG	533	540
Glyma.13G242400	TATA-box	ccTATAAAaa	119	128
Glyma.13G242400	CAAT-box	CCAAT	131	136
Glyma.13G242400	CAAT-box	CCAAT	446	451
Glyma.13G242400	CAAT-box	CCAAT	1217	1222
Glyma.13G242400	MYC	CATTTG	309	315
Glyma.13G242400	MYC	CATTTG	357	363
Glyma.13G242400	MYC	CATGTG	88	94
Glyma.13G242400	CAAT-box	CAAT	447	451
Glyma.13G242400	CAAT-box	CAAT	486	490
Glyma.13G242400	CAAT-box	CAAT	943	947
Glyma.13G242400	CAAT-box	CAAT	1006	1010
Glyma.13G242400	CAAT-box	CAAT	1071	1075
Glyma.13G242400	CAAT-box	CAAT	1139	1143
Glyma.13G242400	CAAT-box	CAAT	1194	1198
Glyma.13G242400	CAAT-box	CAAT	1218	1222
Glyma.13G242400	CAAT-box	CAAT	1303	1307
Glyma.13G242400	CAAT-box	CAAT	1423	1427
Glyma.13G242400	CAAT-box	CAAAT	22	27
Glyma.13G242400	CAAT-box	CAAAT	305	310
Glyma.13G242400	CAAT-box	CAAAT	363	368
Glyma.13G242400	CAAT-box	CAAAT	478	483
Glyma.13G242400	CAAT-box	CAAAT	1001	1006
Glyma.13G242400	CAAT-box	CAAAT	1316	1321
Glyma.13G242400	CAAT-box	CAAAT	1336	1341
Glyma.13G242400	CAAT-box	CAAAT	1338	1343
Glyma.13G242400	CAAT-box	CAAAT	1342	1347
Glyma.13G242400	CAAT-box	CAAAT	1389	1394
Glyma.13G242400	circadian	CAAAGATATC	654	663
Glyma.13G242400	TATA-box	ATTATA	425	431
Glyma.13G242400	TATA-box	ATTATA	898	904
Glyma.13G242400	TATA-box	ATTATA	1042	1048
Glyma.13G242400	TATA-box	ATTATA	1094	1100
Glyma.13G242400	TATA-box	ATTATA	1101	1107
Glyma.13G242400	TATA-box	ATTATA	1458	1464
Glyma.13G242400	Box 4	ATTAAT	494	500
Glyma.13G242400	Box 4	ATTAAT	1061	1067
Glyma.13G242400	Box 4	ATTAAT	1065	1071
Glyma.13G242400	TATA-box	ATATAT	160	166
Glyma.13G242400	TATA-box	ATATAT	270	276
Glyma.13G242400	AT1-motif	AATTATTTTTTATT	859	872
Glyma.13G242400	ARE	AAACCA	532	538
Glyma.15G071000	as-1	TGACG	1230	1235
Glyma.15G071000	TGACG-motif	TGACG	1230	1235
Glyma.15G071000	Myc	TCTCTTA	614	621
Glyma.15G071000	Myc	TCTCTTA	1365	1372
Glyma.15G071000	TATA-box	TATTTAAA	318	326
Glyma.15G071000	TATA-box	TATATTTATATTT	677	690
Glyma.15G071000	TATA-box	TATATTTATATTT	683	696
Glyma.15G071000	TATA-box	taTATAAAtc	161	170
Glyma.15G071000	TATA-box	taTATAAAg	162	171
Glyma.15G071000	TATA-box	taTATAAAg	663	672
Glyma.15G071000	AT~TATA-box	TATATAAA	164	172
Glyma.15G071000	AT~TATA-box	TATATAAA	665	673
Glyma.15G071000	TATA-box	TATATAA	166	173
Glyma.15G071000	TATA-box	TATATAA	667	674
Glyma.15G071000	TATA-box	TATATA	174	180
Glyma.15G071000	AT~TATA-box	TATATA	174	180
Glyma.15G071000	TATA-box	TATATA	176	182
Glyma.15G071000	AT~TATA-box	TATATA	176	182
Glyma.15G071000	TATA-box	TATATA	178	184
Glyma.15G071000	AT~TATA-box	TATATA	178	184
Glyma.15G071000	TATA-box	TATATA	180	186
Glyma.15G071000	AT~TATA-box	TATATA	180	186
Glyma.15G071000	TATA-box	TATATA	182	188
Glyma.15G071000	AT~TATA-box	TATATA	182	188
Glyma.15G071000	TATA-box	TATATA	184	190
Glyma.15G071000	AT~TATA-box	TATATA	184	190
Glyma.15G071000	TATA-box	TATATA	186	192
Glyma.15G071000	AT~TATA-box	TATATA	186	192
Glyma.15G071000	TATA-box	TATATA	188	194
Glyma.15G071000	AT~TATA-box	TATATA	188	194
Glyma.15G071000	TATA-box	TATATA	190	196
Glyma.15G071000	AT~TATA-box	TATATA	190	196
Glyma.15G071000	TATA-box	TATATA	192	198
Glyma.15G071000	AT~TATA-box	TATATA	192	198
Glyma.15G071000	TATA-box	TATATA	194	200
Glyma.15G071000	AT~TATA-box	TATATA	194	200
Glyma.15G071000	TATA-box	TATATA	196	202
Glyma.15G071000	AT~TATA-box	TATATA	196	202
Glyma.15G071000	TATA-box	TATATA	198	204
Glyma.15G071000	AT~TATA-box	TATATA	198	204
Glyma.15G071000	TATA-box	TATATA	200	206
Glyma.15G071000	AT~TATA-box	TATATA	200	206
Glyma.15G071000	TATA-box	TATATA	202	208
Glyma.15G071000	AT~TATA-box	TATATA	202	208
Glyma.15G071000	TATA-box	TATATA	204	210
Glyma.15G071000	AT~TATA-box	TATATA	204	210
Glyma.15G071000	TATA-box	TATATA	206	212
Glyma.15G071000	AT~TATA-box	TATATA	206	212
Glyma.15G071000	TATA-box	TATATA	208	214
Glyma.15G071000	AT~TATA-box	TATATA	208	214
Glyma.15G071000	TATA-box	TATATA	210	216
Glyma.15G071000	AT~TATA-box	TATATA	210	216
Glyma.15G071000	TATA-box	TATATA	212	218
Glyma.15G071000	AT~TATA-box	TATATA	212	218
Glyma.15G071000	TATA-box	TATATA	214	220
Glyma.15G071000	AT~TATA-box	TATATA	214	220
Glyma.15G071000	TATA-box	TATATA	216	222
Glyma.15G071000	AT~TATA-box	TATATA	216	222
Glyma.15G071000	TATA-box	TATATA	218	224
Glyma.15G071000	AT~TATA-box	TATATA	218	224
Glyma.15G071000	TATA-box	TATATA	220	226
Glyma.15G071000	AT~TATA-box	TATATA	220	226
Glyma.15G071000	TATA-box	TATATA	222	228
Glyma.15G071000	AT~TATA-box	TATATA	222	228
Glyma.15G071000	TATA-box	TATATA	224	230
Glyma.15G071000	AT~TATA-box	TATATA	224	230
Glyma.15G071000	TATA-box	TATATA	226	232
Glyma.15G071000	AT~TATA-box	TATATA	226	232
Glyma.15G071000	TATA-box	TATATA	228	234
Glyma.15G071000	AT~TATA-box	TATATA	228	234
Glyma.15G071000	TATA-box	TATATA	230	236
Glyma.15G071000	AT~TATA-box	TATATA	230	236
Glyma.15G071000	TATA-box	TATATA	232	238
Glyma.15G071000	AT~TATA-box	TATATA	232	238
Glyma.15G071000	TATA-box	TATATA	234	240
Glyma.15G071000	AT~TATA-box	TATATA	234	240
Glyma.15G071000	TATA-box	TATATA	236	242
Glyma.15G071000	AT~TATA-box	TATATA	236	242
Glyma.15G071000	TATA-box	TATATA	238	244
Glyma.15G071000	AT~TATA-box	TATATA	238	244
Glyma.15G071000	TATA-box	TATATA	240	246
Glyma.15G071000	AT~TATA-box	TATATA	240	246
Glyma.15G071000	TATA-box	TATATA	242	248
Glyma.15G071000	AT~TATA-box	TATATA	242	248
Glyma.15G071000	TATA-box	TATATA	244	250
Glyma.15G071000	AT~TATA-box	TATATA	244	250
Glyma.15G071000	TATA-box	TATATA	414	420
Glyma.15G071000	AT~TATA-box	TATATA	414	420
Glyma.15G071000	TATA-box	TATATA	416	422
Glyma.15G071000	AT~TATA-box	TATATA	416	422
Glyma.15G071000	TATA-box	TATATA	593	599
Glyma.15G071000	AT~TATA-box	TATATA	593	599
Glyma.15G071000	TATA-box	TATATA	675	681
Glyma.15G071000	AT~TATA-box	TATATA	675	681
Glyma.15G071000	TATA-box	TATACA	796	802
Glyma.15G071000	Unnamed__6	taTAAATATct	666	676
Glyma.15G071000	TATA-box	TATAAATA	671	679
Glyma.15G071000	TATA-box	TATAAATA	677	685
Glyma.15G071000	TATA-box	TATAAAT	673	680
Glyma.15G071000	TATA-box	TATAAAT	679	686
Glyma.15G071000	TATA	TATAAAAT	1405	1413
Glyma.15G071000	TATA-box	TATAAA	166	172
Glyma.15G071000	TATA-box	TATAAA	667	673
Glyma.15G071000	TATA-box	TATAAA	675	681
Glyma.15G071000	TATA-box	TATAAA	681	687
Glyma.15G071000	TATA-box	TATAA	263	268
Glyma.15G071000	TATA-box	TATAA	677	682
Glyma.15G071000	TATA-box	TATAA	683	688
Glyma.15G071000	TATA-box	TATAA	735	740
Glyma.15G071000	TATA-box	TATAA	1136	1141
Glyma.15G071000	TATA-box	TATAA	1399	1404
Glyma.15G071000	TATA-box	TATA	2	6
Glyma.15G071000	TATA-box	TATA	132	136
Glyma.15G071000	TATA-box	TATA	246	250
Glyma.15G071000	TATA-box	TATA	253	257
Glyma.15G071000	TATA-box	TATA	260	264
Glyma.15G071000	TATA-box	TATA	269	273
Glyma.15G071000	TATA-box	TATA	277	281
Glyma.15G071000	TATA-box	TATA	339	343
Glyma.15G071000	TATA-box	TATA	375	379
Glyma.15G071000	TATA-box	TATA	409	413
Glyma.15G071000	TATA-box	TATA	418	422
Glyma.15G071000	TATA-box	TATA	455	459
Glyma.15G071000	TATA-box	TATA	571	575
Glyma.15G071000	TATA-box	TATA	581	585
Glyma.15G071000	TATA-box	TATA	595	599
Glyma.15G071000	TATA-box	TATA	689	693
Glyma.15G071000	TATA-box	TATA	741	745
Glyma.15G071000	TATA-box	TATA	800	804
Glyma.15G071000	TATA-box	TATA	872	876
Glyma.15G071000	TATA-box	TATA	888	892
Glyma.15G071000	TATA-box	TATA	941	945
Glyma.15G071000	TATA-box	TATA	1119	1123
Glyma.15G071000	TATA-box	TATA	1138	1142
Glyma.15G071000	TATA-box	TATA	1243	1247
Glyma.15G071000	TATA-box	TATA	1401	1405
Glyma.15G071000	TATA-box	TATA	1440	1444
Glyma.15G071000	ABRE	TACGGTC	41	48
Glyma.15G071000	3-AF1 binding site	TAAGAGAGGAA	600	610
Glyma.15G071000	MYB-like sequence	TAACCA	1102	1108
Glyma.15G071000	MYB	TAACCA	1102	1108
Glyma.15G071000	O2-site	GATGACATGG	104	113
Glyma.15G071000	AAGAA-motif	GAAAGAA	493	500
Glyma.15G071000	AAGAA-motif	GAAAGAA	966	973
Glyma.15G071000	Unnamed__4	CTCC	711	715
Glyma.15G071000	Unnamed__4	CTCC	1074	1078
Glyma.15G071000	Unnamed__4	CTCC	1410	1414
Glyma.15G071000	Unnamed__1	CGTGG	1034	1039
Glyma.15G071000	Unnamed__1	CGTGG	1319	1324
Glyma.15G071000	CGTCA-motif	CGTCA	1235	1240
Glyma.15G071000	TATA-box	ccTATAAAaa	135	144
Glyma.15G071000	CAAT-box	CCAAT	292	297
Glyma.15G071000	CAAT-box	CCAAT	298	303
Glyma.15G071000	CAAT-box	CCAAT	1179	1184
Glyma.15G071000	MYC	CATGTG	619	625
Glyma.15G071000	ABRE	CACGTG	1319	1325
Glyma.15G071000	G-box	CACGTG	1319	1325
Glyma.15G071000	G-Box	CACGTG	1319	1325
Glyma.15G071000	MYC	CAATTG	367	373
Glyma.15G071000	MYC	CAATTG	1174	1180
Glyma.15G071000	CAAT-box	CAAT	57	61
Glyma.15G071000	CAAT-box	CAAT	77	81
Glyma.15G071000	CAAT-box	CAAT	101	105
Glyma.15G071000	CAAT-box	CAAT	365	369
Glyma.15G071000	CAAT-box	CAAT	367	371
Glyma.15G071000	CAAT-box	CAAT	399	403
Glyma.15G071000	CAAT-box	CAAT	417	421
Glyma.15G071000	CAAT-box	CAAT	531	535
Glyma.15G071000	CAAT-box	CAAT	535	539
Glyma.15G071000	CAAT-box	CAAT	552	556
Glyma.15G071000	CAAT-box	CAAT	906	910
Glyma.15G071000	CAAT-box	CAAT	911	915
Glyma.15G071000	CAAT-box	CAAT	983	987
Glyma.15G071000	CAAT-box	CAAT	1037	1041
Glyma.15G071000	CAAT-box	CAAT	1111	1115
Glyma.15G071000	CAAT-box	CAAT	1178	1182
Glyma.15G071000	CAAT-box	CAAT	1180	1184
Glyma.15G071000	CAAT-box	CAAT	1264	1268
Glyma.15G071000	CAAT-box	CAAT	1304	1308
Glyma.15G071000	CAAT-box	CAAT	1334	1338
Glyma.15G071000	CAAT-box	CAAT	1441	1445
Glyma.15G071000	CAAT-box	CAAT	1443	1447
Glyma.15G071000	Myb	CAACTG	34	40
Glyma.15G071000	MBS	CAACTG	34	40
Glyma.15G071000	Myb	CAACTG	891	897
Glyma.15G071000	MBS	CAACTG	891	897
Glyma.15G071000	Myb	CAACTG	1304	1310
Glyma.15G071000	MBS	CAACTG	1304	1310
Glyma.15G071000	MYB	CAACCA	312	318
Glyma.15G071000	CAAT-box	CAAAT	159	164
Glyma.15G071000	CAAT-box	CAAAT	281	286
Glyma.15G071000	CAAT-box	CAAAT	439	444
Glyma.15G071000	CAAT-box	CAAAT	687	692
Glyma.15G071000	CAAT-box	CAAAT	763	768
Glyma.15G071000	CAAT-box	CAAAT	921	926
Glyma.15G071000	CAAT-box	CAAAT	990	995
Glyma.15G071000	CAAT-box	CAAAT	1088	1093
Glyma.15G071000	CAAT-box	CAAAT	1127	1132
Glyma.15G071000	CAAT-box	CAAAT	1220	1225
Glyma.15G071000	CAAT-box	CAAAT	1294	1299
Glyma.15G071000	CAAT-box	CAAAT	1457	1462
Glyma.15G071000	ERE	ATTTTAAA	341	349
Glyma.15G071000	ERE	ATTTCATA	1006	1014
Glyma.15G071000	TATA-box	ATTATA	267	273
Glyma.15G071000	TATA-box	ATTATA	739	745
Glyma.15G071000	Box 4	ATTAAT	463	469
Glyma.15G071000	Box 4	ATTAAT	1328	1334
Glyma.15G071000	TATA-box	ATATAT	175	181
Glyma.15G071000	TATA-box	ATATAT	177	183
Glyma.15G071000	TATA-box	ATATAT	179	185
Glyma.15G071000	TATA-box	ATATAT	181	187
Glyma.15G071000	TATA-box	ATATAT	183	189
Glyma.15G071000	TATA-box	ATATAT	185	191
Glyma.15G071000	TATA-box	ATATAT	187	193
Glyma.15G071000	TATA-box	ATATAT	189	195
Glyma.15G071000	TATA-box	ATATAT	191	197
Glyma.15G071000	TATA-box	ATATAT	193	199
Glyma.15G071000	TATA-box	ATATAT	195	201
Glyma.15G071000	TATA-box	ATATAT	197	203
Glyma.15G071000	TATA-box	ATATAT	199	205
Glyma.15G071000	TATA-box	ATATAT	201	207
Glyma.15G071000	TATA-box	ATATAT	203	209
Glyma.15G071000	TATA-box	ATATAT	205	211
Glyma.15G071000	TATA-box	ATATAT	207	213
Glyma.15G071000	TATA-box	ATATAT	209	215
Glyma.15G071000	TATA-box	ATATAT	211	217
Glyma.15G071000	TATA-box	ATATAT	213	219
Glyma.15G071000	TATA-box	ATATAT	215	221
Glyma.15G071000	TATA-box	ATATAT	217	223
Glyma.15G071000	TATA-box	ATATAT	219	225
Glyma.15G071000	TATA-box	ATATAT	221	227
Glyma.15G071000	TATA-box	ATATAT	223	229
Glyma.15G071000	TATA-box	ATATAT	225	231
Glyma.15G071000	TATA-box	ATATAT	227	233
Glyma.15G071000	TATA-box	ATATAT	229	235
Glyma.15G071000	TATA-box	ATATAT	231	237
Glyma.15G071000	TATA-box	ATATAT	233	239
Glyma.15G071000	TATA-box	ATATAT	235	241
Glyma.15G071000	TATA-box	ATATAT	237	243
Glyma.15G071000	TATA-box	ATATAT	239	245
Glyma.15G071000	TATA-box	ATATAT	241	247
Glyma.15G071000	TATA-box	ATATAT	243	249
Glyma.15G071000	TATA-box	ATATAT	415	421
Glyma.15G071000	TATA-box	ATATAT	417	423
Glyma.15G071000	TATA-box	ATATAT	454	460
Glyma.15G071000	TATA-box	ATATAT	592	598
Glyma.15G071000	TATA-box	ATATAT	594	600
Glyma.15G071000	TATA-box	ATATAT	676	682
Glyma.15G071000	TATA-box	ATATAT	1437	1443
Glyma.15G071000	TATA-box	ATATAA	580	586
Glyma.15G071000	TATA-box	ATATAA	875	881
Glyma.15G071000	GA-motif	ATAGATAA	506	514
Glyma.15G071000	STRE	AGGGG	955	960
Glyma.15G071000	ABRE	ACGTG	1326	1331
Glyma.15G071000	TGA-element	AACGAC	45	51
Glyma.15G071100	CAAT-box	TGCCAAC	1202	1209
Glyma.15G071100	AP-1	TGAGTTAG	675	683
Glyma.15G071100	Myc	TCTCTTA	840	847
Glyma.15G071100	TCA-element	TCAGAAGAGG	1125	1134
Glyma.15G071100	TATA-box	TATATTTATATTT	803	815
Glyma.15G071100	AT~TATA-box	TATATA	1323	1329
Glyma.15G071100	TATA-box	TATATA	1323	1329
Glyma.15G071100	TATA-box	TATAAATA	797	805
Glyma.15G071100	TATA-box	TATAAAT	364	371
Glyma.15G071100	TATA-box	TATAAAT	799	806
Glyma.15G071100	TATA	TATAAAAT	200	208
Glyma.15G071100	TATA	TATAAAAT	468	476
Glyma.15G071100	TATA-box	TATAAAA	202	209
Glyma.15G071100	TATA-box	TATAAAA	938	945
Glyma.15G071100	TATA-box	TATAAA	204	210
Glyma.15G071100	TATA-box	TATAAA	366	372
Glyma.15G071100	TATA-box	TATAAA	801	807
Glyma.15G071100	TATA-box	TATAAA	940	946
Glyma.15G071100	TATA-box	TATAA	62	67
Glyma.15G071100	TATA-box	TATAA	125	130
Glyma.15G071100	TATA-box	TATAA	206	211
Glyma.15G071100	TATA-box	TATAA	368	373
Glyma.15G071100	TATA-box	TATAA	462	467
Glyma.15G071100	TATA-box	TATAA	797	802
Glyma.15G071100	TATA-box	TATAA	803	808
Glyma.15G071100	TATA-box	TATAA	942	947
Glyma.15G071100	TATA-box	TATAA	1417	1422
Glyma.15G071100	TATA-box	TATA	53	57
Glyma.15G071100	TATA-box	TATA	68	72
Glyma.15G071100	TATA-box	TATA	131	135
Glyma.15G071100	TATA-box	TATA	212	216
Glyma.15G071100	TATA-box	TATA	243	247
Glyma.15G071100	TATA-box	TATA	374	378
Glyma.15G071100	TATA-box	TATA	468	472
Glyma.15G071100	TATA-box	TATA	519	523
Glyma.15G071100	TATA-box	TATA	805	809
Glyma.15G071100	TATA-box	TATA	854	858
Glyma.15G071100	TATA-box	TATA	880	884
Glyma.15G071100	TATA-box	TATA	944	948
Glyma.15G071100	TATA-box	TATA	1327	1331
Glyma.15G071100	TATA-box	TATA	1419	1423
Glyma.15G071100	ABRE3a	TACGTG	509	515
Glyma.15G071100	G-box	TACGTG	509	515
Glyma.15G071100	TATA-box	TACAAAA	405	412
Glyma.15G071100	Myb	TAACTG	1082	1088
Glyma.15G071100	MYB	TAACCA	423	429
Glyma.15G071100	MYB-like sequence	TAACCA	423	429
Glyma.15G071100	TATA-box	TAAAGATT	596	604
Glyma.15G071100	G-box	TAAACGTG	692	700
Glyma.15G071100	GT1-motif	GGTTAA	416	422
Glyma.15G071100	AAGAA-motif	gGTAAAGAAA	653	662
Glyma.15G071100	Unnamed__1	GAATTTAATTAA	538	549
Glyma.15G071100	Unnamed__4	CTCC	931	935
Glyma.15G071100	Unnamed__1	CGTGG	696	701
Glyma.15G071100	TATA-box	ccTATAAAaa	935	944
Glyma.15G071100	CAAT-box	CCCAATTT	134	142
Glyma.15G071100	CAAT-box	CCCAATTT	344	352
Glyma.15G071100	CAAT-box	CCAAT	139	144
Glyma.15G071100	CAAT-box	CCAAT	345	350
Glyma.15G071100	CAAT-box	CCAAT	426	431
Glyma.15G071100	MYC	CATGTG	1041	1047
Glyma.15G071100	MYC	CATGTG	1178	1184
Glyma.15G071100	G-Box	CACGTT	688	694
Glyma.15G071100	G-Box	CACGTT	1264	1270
Glyma.15G071100	ABRE4	CACGTA	503	509
Glyma.15G071100	G-box	CACGAC	788	794
Glyma.15G071100	CAAT-box	CAAT	184	188
Glyma.15G071100	CAAT-box	CAAT	289	293
Glyma.15G071100	CAAT-box	CAAT	297	301
Glyma.15G071100	CAAT-box	CAAT	346	350
Glyma.15G071100	CAAT-box	CAAT	369	373
Glyma.15G071100	CAAT-box	CAAT	397	401
Glyma.15G071100	CAAT-box	CAAT	414	418
Glyma.15G071100	CAAT-box	CAAT	427	431
Glyma.15G071100	CAAT-box	CAAT	498	502
Glyma.15G071100	CAAT-box	CAAT	537	541
Glyma.15G071100	CAAT-box	CAAT	609	613
Glyma.15G071100	CAAT-box	CAAT	620	624
Glyma.15G071100	CAAT-box	CAAT	778	782
Glyma.15G071100	CAAT-box	CAAT	915	919
Glyma.15G071100	CAAT-box	CAAT	1053	1057
Glyma.15G071100	CAAT-box	CAAT	1192	1196
Glyma.15G071100	CAAT-box	CAAT	1220	1224
Glyma.15G071100	CAAT-box	CAAT	1234	1238
Glyma.15G071100	MBS	CAACTG	1290	1296
Glyma.15G071100	Myb	CAACTG	1290	1296
Glyma.15G071100	MYB	CAACCA	1378	1384
Glyma.15G071100	CAAT-box	CAAAT	7	12
Glyma.15G071100	CAAT-box	CAAAT	327	332
Glyma.15G071100	CAAT-box	CAAAT	1256	1261
Glyma.15G071100	CAAT-box	CAAAT	1294	1299
Glyma.15G071100	CAAT-box	CAAAT	1296	1301
Glyma.15G071100	CAAT-box	CAAAT	1354	1359
Glyma.15G071100	CAAT-box	CAAAT	1388	1393
Glyma.15G071100	TATA-box	ATTATA	66	72
Glyma.15G071100	TATA-box	ATTATA	129	135
Glyma.15G071100	TATA-box	ATTATA	466	472
Glyma.15G071100	TATA-box	ATTATA	801	807
Glyma.15G071100	TATA-box	ATTATA	1421	1427
Glyma.15G071100	Box 4	ATTAAT	8	14
Glyma.15G071100	Box 4	ATTAAT	204	210
Glyma.15G071100	Box 4	ATTAAT	260	266
Glyma.15G071100	Box 4	ATTAAT	291	297
Glyma.15G071100	Box 4	ATTAAT	474	480
Glyma.15G071100	Box 4	ATTAAT	807	813
Glyma.15G071100	TATA-box	ATATAT	242	248
Glyma.15G071100	TATA-box	ATATAT	1322	1328
Glyma.15G071100	TATA-box	ATATAT	1324	1330
Glyma.15G071100	CAAT-box	AGCTCAATTTCA	1252	1263
Glyma.15G071100	AE-box	AGAAACTT	596	604
Glyma.15G071100	ABRE	ACGTG	510	515
Glyma.15G071100	ABRE	ACGTG	695	700
Glyma.15G071100	ABRE	ACGTG	1259	1264
Glyma.15G071100	TGA-element	AACGAC	1206	1212
Glyma.15G071100	MRE	AACCTAA	637	644
Glyma.15G071200	Box II	tGTGTGGTTAATATG	60	74
Glyma.15G071200	TCT-motif	TCTTAC	94	100
Glyma.15G071200	TCT-motif	TCTTAC	469	475
Glyma.15G071200	AT~TATA-box	TATATA	239	245
Glyma.15G071200	TATA-box	TATATA	239	245
Glyma.15G071200	AT~TATA-box	TATATA	950	956
Glyma.15G071200	TATA-box	TATATA	950	956
Glyma.15G071200	TATA-box	TATACA	1204	1210
Glyma.15G071200	TATA-box	TATACA	1225	1231
Glyma.15G071200	TATA-box	TATAA	763	768
Glyma.15G071200	TATA-box	TATAA	1464	1469
Glyma.15G071200	TATA-box	TATA	4	8
Glyma.15G071200	TATA-box	TATA	22	26
Glyma.15G071200	TATA-box	TATA	241	245
Glyma.15G071200	TATA-box	TATA	511	515
Glyma.15G071200	TATA-box	TATA	765	769
Glyma.15G071200	TATA-box	TATA	787	791
Glyma.15G071200	TATA-box	TATA	793	797
Glyma.15G071200	TATA-box	TATA	954	958
Glyma.15G071200	TATA-box	TATA	959	963
Glyma.15G071200	TATA-box	TATA	965	969
Glyma.15G071200	TATA-box	TATA	1208	1212
Glyma.15G071200	TATA-box	TATA	1229	1233
Glyma.15G071200	TATA-box	TATA	1466	1470
Glyma.15G071200	ABRE3a	TACGTG	462	468
Glyma.15G071200	G-box	TACGTG	462	468
Glyma.15G071200	ABRE3a	TACGTG	1426	1432
Glyma.15G071200	G-box	TACGTG	1426	1432
Glyma.15G071200	TATA-box	TACAAAA	454	461
Glyma.15G071200	Myb	TAACTG	591	597
Glyma.15G071200	MYB	TAACCA	79	85
Glyma.15G071200	MYB-like sequence	TAACCA	79	85
Glyma.15G071200	GT1-motif	GGTTAAT	70	77
Glyma.15G071200	GT1-motif	GGTTAA	72	78
Glyma.15G071200	GT1-motif	GGTTAA	111	117
Glyma.15G071200	CAT-box	GCCACT	310	316
Glyma.15G071200	Unnamed__4	CTCC	142	146
Glyma.15G071200	Unnamed__4	CTCC	323	327
Glyma.15G071200	Unnamed__4	CTCC	356	360
Glyma.15G071200	Unnamed__4	CTCC	399	403
Glyma.15G071200	Unnamed__4	CTCC	920	924
Glyma.15G071200	Unnamed__4	CTCC	1162	1166
Glyma.15G071200	Unnamed__4	CTCC	1351	1355
Glyma.15G071200	Unnamed__1	CGTGG	462	467
Glyma.15G071200	LTR	CCGAAA	410	416
Glyma.15G071200	WRE3	CCACCT	234	240
Glyma.15G071200	CAAT-box	CCAAT	222	227
Glyma.15G071200	CAAT-box	CCAAT	401	406
Glyma.15G071200	CAAT-box	CCAAT	614	619
Glyma.15G071200	CAAT-box	CCAAT	718	723
Glyma.15G071200	CAAT-box	CCAAT	1353	1358
Glyma.15G071200	MYC	CATTTG	306	312
Glyma.15G071200	MYC	CATTTG	418	424
Glyma.15G071200	MYC	CATTTG	535	541
Glyma.15G071200	MYC	CATGTG	163	169
Glyma.15G071200	MYC	CATGTG	887	893
Glyma.15G071200	RY-element	CATGCATG	171	179
Glyma.15G071200	RY-element	CATGCATG	1137	1145
Glyma.15G071200	G-Box	CACGTT	1320	1326
Glyma.15G071200	ABRE4	CACGTA	468	474
Glyma.15G071200	ABRE4	CACGTA	1432	1438
Glyma.15G071200	CAAT-box	CAAT	8	12
Glyma.15G071200	CAAT-box	CAAT	88	92
Glyma.15G071200	CAAT-box	CAAT	93	97
Glyma.15G071200	CAAT-box	CAAT	101	105
Glyma.15G071200	CAAT-box	CAAT	120	124
Glyma.15G071200	CAAT-box	CAAT	197	201
Glyma.15G071200	CAAT-box	CAAT	204	208
Glyma.15G071200	CAAT-box	CAAT	223	227
Glyma.15G071200	CAAT-box	CAAT	248	252
Glyma.15G071200	CAAT-box	CAAT	281	285
Glyma.15G071200	CAAT-box	CAAT	294	298
Glyma.15G071200	CAAT-box	CAAT	391	395
Glyma.15G071200	CAAT-box	CAAT	402	406
Glyma.15G071200	CAAT-box	CAAT	515	519
Glyma.15G071200	CAAT-box	CAAT	544	548
Glyma.15G071200	CAAT-box	CAAT	615	619
Glyma.15G071200	CAAT-box	CAAT	765	769
Glyma.15G071200	CAAT-box	CAAT	953	957
Glyma.15G071200	CAAT-box	CAAT	983	987
Glyma.15G071200	CAAT-box	CAAT	1060	1064
Glyma.15G071200	CAAT-box	CAAT	1310	1314
Glyma.15G071200	CAAT-box	CAAT	1340	1344
[truncated: 2,217 more rows]
