# Supplementary material for: Genome-Wide Identification and Comprehensive Analysis of the PPO Gene Family in Glycine max and Glycine soja
Source: Genes (Basel). 2024 Dec 26;16(1):17. doi: 10.3390/genes16010017 (PMC11764901; doi:10.3390/genes16010017)
Supplement: Supplementary file 1 [file genes-16-00017-s001.zip › Table S6.xlsx]

## Sheet: soybean
node1	node2	node1_string_id	node2_string_id	combined_score
GmPPO14	Glyma.15G136600	Glyma.15G071100	Glyma.15G136600	0.428
GmPPO14	Glyma.20G110700	Glyma.15G071100	Glyma.20G110700	0.44
GmPPO14	Glyma.10G279000	Glyma.15G071100	Glyma.10G279000	0.445
GmPPO14	Glyma.04G146600	Glyma.15G071100	Glyma.04G146600	0.447
GmPPO13	Glyma.15G136600	Glyma.15G071000	Glyma.15G136600	0.41
GmPPO13	Glyma.20G110700	Glyma.15G071000	Glyma.20G110700	0.448
GmPPO13	Glyma.10G279000	Glyma.15G071000	Glyma.10G279000	0.457
GmPPO13	Glyma.04G146600	Glyma.15G071000	Glyma.04G146600	0.464
GmPPO10	Glyma.15G136600	Glyma.13G183500	Glyma.15G136600	0.403
GmPPO10	Glyma.20G110700	Glyma.13G183500	Glyma.20G110700	0.437
GmPPO10	Glyma.10G279000	Glyma.13G183500	Glyma.10G279000	0.442
GmPPO10	Glyma.04G146600	Glyma.13G183500	Glyma.04G146600	0.447
GmPPO10	Glyma.01G062400	Glyma.13G183500	Glyma.01G062400	0.608
GmPPO10	Glyma.02G120600	Glyma.13G183500	Glyma.02G120600	0.608
GmPPO10	Glyma.07G059000	Glyma.13G183500	Glyma.07G059000	0.65
GmPPO10	Glyma.03G167900	Glyma.13G183500	Glyma.03G167900	0.65
GmPPO10	Glyma.11G238300	Glyma.13G183500	Glyma.11G238300	0.652
GmPPO10	Glyma.08G138800	Glyma.13G183500	Glyma.08G138800	0.652
GmPPO10	GmPPO7	Glyma.13G183500	Glyma.07G193600	0.652
GmPPO10	GmPPO9	Glyma.13G183500	Glyma.13G183200	0.657
GmPPO10	GmPPO15	Glyma.13G183500	Glyma.15G071200	0.658
GmPPO10	GmPPO5	Glyma.13G183500	Glyma.07G193400	0.661
GmPPO10	GmPPO4	Glyma.13G183500	Glyma.07G193300	0.669
GmPPO10	GmPPO11	Glyma.13G183500	Glyma.13G242300	0.693
GmPPO10	GmPPO2	Glyma.13G183500	Glyma.04G121700	0.694
GmPPO10	GmPPO3	Glyma.13G183500	Glyma.06G270400	0.694
GmPPO10	GmPPO6	Glyma.13G183500	Glyma.07G193500	0.702
GmPPO10	GmPPO17	Glyma.13G183500	Glyma.18G225100	0.702
GmPPO10	GmPPO16	Glyma.13G183500	Glyma.18G225000	0.703
GmPPO9	Glyma.15G136600	Glyma.13G183200	Glyma.15G136600	0.426
GmPPO9	Glyma.04G146600	Glyma.13G183200	Glyma.04G146600	0.447
GmPPO9	Glyma.20G110700	Glyma.13G183200	Glyma.20G110700	0.447
GmPPO9	Glyma.10G279000	Glyma.13G183200	Glyma.10G279000	0.451
GmPPO9	Glyma.01G062400	Glyma.13G183200	Glyma.01G062400	0.608
GmPPO9	Glyma.02G120600	Glyma.13G183200	Glyma.02G120600	0.608
GmPPO9	Glyma.07G059000	Glyma.13G183200	Glyma.07G059000	0.65
GmPPO9	Glyma.03G167900	Glyma.13G183200	Glyma.03G167900	0.65
GmPPO9	Glyma.08G138800	Glyma.13G183200	Glyma.08G138800	0.652
GmPPO9	Glyma.11G238300	Glyma.13G183200	Glyma.11G238300	0.652
GmPPO9	GmPPO15	Glyma.13G183200	Glyma.15G071200	0.655
GmPPO9	GmPPO7	Glyma.13G183200	Glyma.07G193600	0.657
GmPPO9	GmPPO5	Glyma.13G183200	Glyma.07G193400	0.659
GmPPO9	GmPPO4	Glyma.13G183200	Glyma.07G193300	0.665
GmPPO9	GmPPO11	Glyma.13G183200	Glyma.13G242300	0.69
GmPPO9	GmPPO3	Glyma.13G183200	Glyma.06G270400	0.69
GmPPO9	GmPPO2	Glyma.13G183200	Glyma.04G121700	0.691
GmPPO9	GmPPO17	Glyma.13G183200	Glyma.18G225100	0.697
GmPPO9	GmPPO16	Glyma.13G183200	Glyma.18G225000	0.698
GmPPO9	GmPPO6	Glyma.13G183200	Glyma.07G193500	0.7
GmPPO5	Glyma.15G136600	Glyma.07G193400	Glyma.15G136600	0.403
GmPPO5	Glyma.20G110700	Glyma.07G193400	Glyma.20G110700	0.421
GmPPO5	Glyma.10G279000	Glyma.07G193400	Glyma.10G279000	0.427
GmPPO5	Glyma.04G146600	Glyma.07G193400	Glyma.04G146600	0.447
GmPPO5	Glyma.01G062400	Glyma.07G193400	Glyma.01G062400	0.608
GmPPO5	Glyma.02G120600	Glyma.07G193400	Glyma.02G120600	0.608
GmPPO5	Glyma.07G059000	Glyma.07G193400	Glyma.07G059000	0.65
GmPPO5	Glyma.03G167900	Glyma.07G193400	Glyma.03G167900	0.65
GmPPO5	Glyma.08G138800	Glyma.07G193400	Glyma.08G138800	0.652
GmPPO5	Glyma.11G238300	Glyma.07G193400	Glyma.11G238300	0.652
GmPPO5	GmPPO15	Glyma.07G193400	Glyma.15G071200	0.659
GmPPO5	GmPPO4	Glyma.07G193400	Glyma.07G193300	0.66
GmPPO5	GmPPO7	Glyma.07G193400	Glyma.07G193600	0.661
GmPPO5	GmPPO11	Glyma.07G193400	Glyma.13G242300	0.694
GmPPO5	GmPPO3	Glyma.07G193400	Glyma.06G270400	0.694
GmPPO5	GmPPO2	Glyma.07G193400	Glyma.04G121700	0.695
GmPPO5	GmPPO6	Glyma.07G193400	Glyma.07G193500	0.695
GmPPO5	GmPPO17	Glyma.07G193400	Glyma.18G225100	0.701
GmPPO5	GmPPO16	Glyma.07G193400	Glyma.18G225000	0.702
GmPPO7	Glyma.15G136600	Glyma.07G193600	Glyma.15G136600	0.406
GmPPO7	Glyma.10G279000	Glyma.07G193600	Glyma.10G279000	0.446
GmPPO7	Glyma.20G110700	Glyma.07G193600	Glyma.20G110700	0.446
GmPPO7	Glyma.04G146600	Glyma.07G193600	Glyma.04G146600	0.447
GmPPO7	Glyma.01G062400	Glyma.07G193600	Glyma.01G062400	0.608
GmPPO7	Glyma.02G120600	Glyma.07G193600	Glyma.02G120600	0.608
GmPPO7	Glyma.07G059000	Glyma.07G193600	Glyma.07G059000	0.65
GmPPO7	Glyma.03G167900	Glyma.07G193600	Glyma.03G167900	0.65
GmPPO7	Glyma.08G138800	Glyma.07G193600	Glyma.08G138800	0.652
GmPPO7	Glyma.11G238300	Glyma.07G193600	Glyma.11G238300	0.652
GmPPO7	GmPPO15	Glyma.07G193600	Glyma.15G071200	0.658
GmPPO7	GmPPO4	Glyma.07G193600	Glyma.07G193300	0.668
GmPPO7	GmPPO11	Glyma.07G193600	Glyma.13G242300	0.693
GmPPO7	GmPPO2	Glyma.07G193600	Glyma.04G121700	0.694
GmPPO7	GmPPO3	Glyma.07G193600	Glyma.06G270400	0.694
GmPPO7	GmPPO16	Glyma.07G193600	Glyma.18G225000	0.702
GmPPO7	GmPPO6	Glyma.07G193600	Glyma.07G193500	0.702
GmPPO7	GmPPO17	Glyma.07G193600	Glyma.18G225100	0.703
Glyma.02G120600	GmPPO6	Glyma.02G120600	Glyma.07G193500	0.6
Glyma.02G120600	GmPPO2	Glyma.02G120600	Glyma.04G121700	0.6
Glyma.02G120600	GmPPO17	Glyma.02G120600	Glyma.18G225100	0.6
Glyma.02G120600	GmPPO11	Glyma.02G120600	Glyma.13G242300	0.6
Glyma.02G120600	GmPPO16	Glyma.02G120600	Glyma.18G225000	0.6
Glyma.02G120600	GmPPO3	Glyma.02G120600	Glyma.06G270400	0.6
Glyma.02G120600	Glyma.01G062400	Glyma.02G120600	Glyma.01G062400	0.604
Glyma.02G120600	GmPPO4	Glyma.02G120600	Glyma.07G193300	0.608
Glyma.02G120600	Glyma.11G238300	Glyma.02G120600	Glyma.11G238300	0.608
Glyma.02G120600	GmPPO15	Glyma.02G120600	Glyma.15G071200	0.608
Glyma.02G120600	Glyma.08G138800	Glyma.02G120600	Glyma.08G138800	0.608
Glyma.02G120600	Glyma.07G059000	Glyma.02G120600	Glyma.07G059000	0.687
Glyma.02G120600	Glyma.03G167900	Glyma.02G120600	Glyma.03G167900	0.687
GmPPO1	Glyma.04G146600	Glyma.01G139800	Glyma.04G146600	0.464
GmPPO1	Glyma.20G110700	Glyma.01G139800	Glyma.20G110700	0.464
GmPPO1	Glyma.10G279000	Glyma.01G139800	Glyma.10G279000	0.471
GmPPO8	Glyma.20G110700	Glyma.13G183000	Glyma.20G110700	0.422
GmPPO8	Glyma.10G279000	Glyma.13G183000	Glyma.10G279000	0.426
GmPPO8	Glyma.04G146600	Glyma.13G183000	Glyma.04G146600	0.447
Glyma.04G146600	GmPPO15	Glyma.04G146600	Glyma.15G071200	0.447
Glyma.04G146600	GmPPO4	Glyma.04G146600	Glyma.07G193300	0.447
Glyma.04G146600	GmPPO12	Glyma.04G146600	Glyma.13G242400	0.464
Glyma.04G146600	GmPPO3	Glyma.04G146600	Glyma.06G270400	0.464
Glyma.04G146600	GmPPO16	Glyma.04G146600	Glyma.18G225000	0.464
Glyma.04G146600	GmPPO2	Glyma.04G146600	Glyma.04G121700	0.464
Glyma.04G146600	GmPPO6	Glyma.04G146600	Glyma.07G193500	0.464
Glyma.04G146600	GmPPO11	Glyma.04G146600	Glyma.13G242300	0.464
Glyma.04G146600	GmPPO17	Glyma.04G146600	Glyma.18G225100	0.464
Glyma.01G062400	GmPPO11	Glyma.01G062400	Glyma.13G242300	0.6
Glyma.01G062400	GmPPO17	Glyma.01G062400	Glyma.18G225100	0.6
Glyma.01G062400	GmPPO2	Glyma.01G062400	Glyma.04G121700	0.6
Glyma.01G062400	GmPPO6	Glyma.01G062400	Glyma.07G193500	0.6
Glyma.01G062400	GmPPO3	Glyma.01G062400	Glyma.06G270400	0.6
Glyma.01G062400	GmPPO16	Glyma.01G062400	Glyma.18G225000	0.6
Glyma.01G062400	Glyma.11G238300	Glyma.01G062400	Glyma.11G238300	0.608
Glyma.01G062400	GmPPO4	Glyma.01G062400	Glyma.07G193300	0.608
Glyma.01G062400	Glyma.08G138800	Glyma.01G062400	Glyma.08G138800	0.608
Glyma.01G062400	GmPPO15	Glyma.01G062400	Glyma.15G071200	0.608
Glyma.01G062400	Glyma.07G059000	Glyma.01G062400	Glyma.07G059000	0.687
Glyma.01G062400	Glyma.03G167900	Glyma.01G062400	Glyma.03G167900	0.687
Glyma.03G167900	GmPPO4	Glyma.03G167900	Glyma.07G193300	0.65
Glyma.03G167900	GmPPO6	Glyma.03G167900	Glyma.07G193500	0.65
Glyma.03G167900	GmPPO11	Glyma.03G167900	Glyma.13G242300	0.65
Glyma.03G167900	GmPPO17	Glyma.03G167900	Glyma.18G225100	0.65
Glyma.03G167900	GmPPO16	Glyma.03G167900	Glyma.18G225000	0.65
Glyma.03G167900	GmPPO3	Glyma.03G167900	Glyma.06G270400	0.65
Glyma.03G167900	GmPPO15	Glyma.03G167900	Glyma.15G071200	0.65
Glyma.03G167900	GmPPO2	Glyma.03G167900	Glyma.04G121700	0.65
Glyma.03G167900	Glyma.11G238300	Glyma.03G167900	Glyma.11G238300	0.663
Glyma.03G167900	Glyma.08G138800	Glyma.03G167900	Glyma.08G138800	0.663
Glyma.03G167900	Glyma.07G059000	Glyma.03G167900	Glyma.07G059000	0.804
GmPPO3	Glyma.15G136600	Glyma.06G270400	Glyma.15G136600	0.412
GmPPO3	Glyma.20G110700	Glyma.06G270400	Glyma.20G110700	0.45
GmPPO3	Glyma.10G279000	Glyma.06G270400	Glyma.10G279000	0.457
GmPPO3	Glyma.08G138800	Glyma.06G270400	Glyma.08G138800	0.65
GmPPO3	Glyma.11G238300	Glyma.06G270400	Glyma.11G238300	0.65
GmPPO3	Glyma.07G059000	Glyma.06G270400	Glyma.07G059000	0.65
GmPPO3	GmPPO11	Glyma.06G270400	Glyma.13G242300	0.653
GmPPO3	GmPPO2	Glyma.06G270400	Glyma.04G121700	0.654
GmPPO3	GmPPO16	Glyma.06G270400	Glyma.18G225000	0.663
GmPPO3	GmPPO17	Glyma.06G270400	Glyma.18G225100	0.663
GmPPO3	GmPPO6	Glyma.06G270400	Glyma.07G193500	0.666
GmPPO3	GmPPO15	Glyma.06G270400	Glyma.15G071200	0.688
GmPPO3	GmPPO4	Glyma.06G270400	Glyma.07G193300	0.7
Glyma.07G059000	GmPPO2	Glyma.07G059000	Glyma.04G121700	0.65
Glyma.07G059000	GmPPO16	Glyma.07G059000	Glyma.18G225000	0.65
Glyma.07G059000	GmPPO4	Glyma.07G059000	Glyma.07G193300	0.65
Glyma.07G059000	GmPPO6	Glyma.07G059000	Glyma.07G193500	0.65
Glyma.07G059000	GmPPO11	Glyma.07G059000	Glyma.13G242300	0.65
Glyma.07G059000	GmPPO17	Glyma.07G059000	Glyma.18G225100	0.65
Glyma.07G059000	GmPPO15	Glyma.07G059000	Glyma.15G071200	0.65
Glyma.07G059000	Glyma.08G138800	Glyma.07G059000	Glyma.08G138800	0.663
Glyma.07G059000	Glyma.11G238300	Glyma.07G059000	Glyma.11G238300	0.663
GmPPO4	Glyma.11G238300	Glyma.07G193300	Glyma.11G238300	0.652
GmPPO4	Glyma.08G138800	Glyma.07G193300	Glyma.08G138800	0.652
GmPPO4	GmPPO15	Glyma.07G193300	Glyma.15G071200	0.667
GmPPO4	GmPPO6	Glyma.07G193300	Glyma.07G193500	0.687
GmPPO4	GmPPO11	Glyma.07G193300	Glyma.13G242300	0.7
GmPPO4	GmPPO2	Glyma.07G193300	Glyma.04G121700	0.701
GmPPO4	GmPPO17	Glyma.07G193300	Glyma.18G225100	0.707
GmPPO4	GmPPO16	Glyma.07G193300	Glyma.18G225000	0.708
Glyma.08G138800	GmPPO16	Glyma.08G138800	Glyma.18G225000	0.65
Glyma.08G138800	GmPPO17	Glyma.08G138800	Glyma.18G225100	0.65
Glyma.08G138800	GmPPO11	Glyma.08G138800	Glyma.13G242300	0.65
Glyma.08G138800	GmPPO6	Glyma.08G138800	Glyma.07G193500	0.65
Glyma.08G138800	GmPPO2	Glyma.08G138800	Glyma.04G121700	0.65
Glyma.08G138800	GmPPO15	Glyma.08G138800	Glyma.15G071200	0.652
Glyma.08G138800	Glyma.11G238300	Glyma.08G138800	Glyma.11G238300	0.901
Glyma.11G238300	GmPPO16	Glyma.11G238300	Glyma.18G225000	0.65
Glyma.11G238300	GmPPO17	Glyma.11G238300	Glyma.18G225100	0.65
Glyma.11G238300	GmPPO11	Glyma.11G238300	Glyma.13G242300	0.65
Glyma.11G238300	GmPPO6	Glyma.11G238300	Glyma.07G193500	0.65
Glyma.11G238300	GmPPO2	Glyma.11G238300	Glyma.04G121700	0.65
Glyma.11G238300	GmPPO15	Glyma.11G238300	Glyma.15G071200	0.652
GmPPO11	Glyma.15G136600	Glyma.13G242300	Glyma.15G136600	0.405
GmPPO11	Glyma.20G110700	Glyma.13G242300	Glyma.20G110700	0.448
GmPPO11	Glyma.10G279000	Glyma.13G242300	Glyma.10G279000	0.457
GmPPO11	GmPPO2	Glyma.13G242300	Glyma.04G121700	0.653
GmPPO11	GmPPO17	Glyma.13G242300	Glyma.18G225100	0.662
GmPPO11	GmPPO16	Glyma.13G242300	Glyma.18G225000	0.662
GmPPO11	GmPPO6	Glyma.13G242300	Glyma.07G193500	0.666
GmPPO11	GmPPO15	Glyma.13G242300	Glyma.15G071200	0.688
GmPPO15	Glyma.15G136600	Glyma.15G071200	Glyma.15G136600	0.4
GmPPO15	Glyma.20G110700	Glyma.15G071200	Glyma.20G110700	0.442
GmPPO15	Glyma.10G279000	Glyma.15G071200	Glyma.10G279000	0.45
GmPPO15	GmPPO2	Glyma.15G071200	Glyma.04G121700	0.689
GmPPO15	GmPPO17	Glyma.15G071200	Glyma.18G225100	0.696
GmPPO15	GmPPO16	Glyma.15G071200	Glyma.18G225000	0.697
GmPPO15	GmPPO6	Glyma.15G071200	Glyma.07G193500	0.7
Glyma.15G136600	GmPPO2	Glyma.15G136600	Glyma.04G121700	0.404
Glyma.15G136600	GmPPO16	Glyma.15G136600	Glyma.18G225000	0.421
GmPPO17	Glyma.10G279000	Glyma.18G225100	Glyma.10G279000	0.429
GmPPO17	Glyma.20G110700	Glyma.18G225100	Glyma.20G110700	0.429
GmPPO17	GmPPO16	Glyma.18G225100	Glyma.18G225000	0.653
GmPPO17	GmPPO2	Glyma.18G225100	Glyma.04G121700	0.662
GmPPO17	GmPPO6	Glyma.18G225100	Glyma.07G193500	0.673
Glyma.20G110700	GmPPO12	Glyma.20G110700	Glyma.13G242400	0.428
Glyma.20G110700	GmPPO16	Glyma.20G110700	Glyma.18G225000	0.447
Glyma.20G110700	GmPPO2	Glyma.20G110700	Glyma.04G121700	0.45
GmPPO2	Glyma.10G279000	Glyma.04G121700	Glyma.10G279000	0.459
GmPPO2	GmPPO16	Glyma.04G121700	Glyma.18G225000	0.663
GmPPO2	GmPPO6	Glyma.04G121700	Glyma.07G193500	0.667
GmPPO6	GmPPO16	Glyma.07G193500	Glyma.18G225000	0.676
Glyma.10G279000	GmPPO12	Glyma.10G279000	Glyma.13G242400	0.436
Glyma.10G279000	GmPPO16	Glyma.10G279000	Glyma.18G225000	0.448

## Sheet: wild soybean
#node1	node2	node1_string_id	node2_string_id	combined_score
GsPPO12	Glyso.15G124900	Glyso.15G066400	Glyso.15G124900	0.41
GsPPO12	Glyso.20G079800	Glyso.15G066400	Glyso.20G079800	0.448
GsPPO12	Glyso.04G118700	Glyso.15G066400	Glyso.04G118700	0.464
GsPPO9	Glyso.15G124900	Glyso.13G146700	Glyso.15G124900	0.403
GsPPO9	Glyso.20G079800	Glyso.13G146700	Glyso.20G079800	0.437
GsPPO9	Glyso.04G118700	Glyso.13G146700	Glyso.04G118700	0.447
GsPPO9	Glyso.17G017300	Glyso.13G146700	Glyso.17G017300	0.608
GsPPO9	Glyso.07G053900	Glyso.13G146700	Glyso.07G053900	0.65
GsPPO9	Glyso.03G132200	Glyso.13G146700	Glyso.03G132200	0.65
GsPPO9	Glyso.11G217800	Glyso.13G146700	Glyso.11G217800	0.652
GsPPO9	Glyso.08G128600	Glyso.13G146700	Glyso.08G128600	0.652
GsPPO9	GsPPO9	Glyso.13G146700	Glyso.13G146700	0.652
GsPPO9	GsPPO8	Glyso.13G146700	Glyso.13G146400	0.657
GsPPO9	GsPPO13	Glyso.13G146700	Glyso.15G066500	0.658
GsPPO9	GsPPO4	Glyso.13G146700	Glyso.07G159000	0.661
GsPPO9	GsPPO5	Glyso.13G146700	Glyso.07G159100	0.669
GsPPO9	GsPPO13	Glyso.13G146700	Glyso.15G066500	0.693
GsPPO9	GsPPO13	Glyso.13G146700	Glyso.15G066500	0.694
GsPPO9	GsPPO13	Glyso.13G146700	Glyso.15G066500	0.694
GsPPO9	GsPPO5	Glyso.13G146700	Glyso.07G159100	0.702
GsPPO9	GsPPO15	Glyso.13G146700	Glyso.18G171500	0.702
GsPPO9	GsPPO15	Glyso.13G146700	Glyso.18G171500	0.703
GsPPO8	Glyso.15G124900	Glyso.13G146400	Glyso.15G124900	0.426
GsPPO8	Glyso.04G118700	Glyso.13G146400	Glyso.04G118700	0.447
GsPPO8	Glyso.20G079800	Glyso.13G146400	Glyso.20G079800	0.447
GsPPO8	Glyso.17G017300	Glyso.13G146400	Glyso.17G017300	0.608
GsPPO8	Glyso.07G053900	Glyso.13G146400	Glyso.07G053900	0.65
GsPPO8	Glyso.03G132200	Glyso.13G146400	Glyso.03G132200	0.65
GsPPO8	Glyso.08G128600	Glyso.13G146400	Glyso.08G128600	0.652
GsPPO8	Glyso.11G217800	Glyso.13G146400	Glyso.11G217800	0.652
GsPPO8	GsPPO13	Glyso.13G146400	Glyso.15G066500	0.655
GsPPO8	GsPPO9	Glyso.13G146400	Glyso.13G146700	0.657
GsPPO8	GsPPO4	Glyso.13G146400	Glyso.07G159000	0.659
GsPPO8	GsPPO5	Glyso.13G146400	Glyso.07G159100	0.665
GsPPO8	GsPPO13	Glyso.13G146400	Glyso.15G066500	0.69
GsPPO8	GsPPO13	Glyso.13G146400	Glyso.15G066500	0.69
GsPPO8	GsPPO13	Glyso.13G146400	Glyso.15G066500	0.691
GsPPO8	GsPPO15	Glyso.13G146400	Glyso.18G171500	0.697
GsPPO8	GsPPO15	Glyso.13G146400	Glyso.18G171500	0.698
GsPPO8	GsPPO5	Glyso.13G146400	Glyso.07G159100	0.7
GsPPO4	Glyso.15G124900	Glyso.07G159000	Glyso.15G124900	0.403
GsPPO4	Glyso.20G079800	Glyso.07G159000	Glyso.20G079800	0.421
GsPPO4	Glyso.04G118700	Glyso.07G159000	Glyso.04G118700	0.447
GsPPO4	Glyso.17G017300	Glyso.07G159000	Glyso.17G017300	0.608
GsPPO4	Glyso.07G053900	Glyso.07G159000	Glyso.07G053900	0.65
GsPPO4	Glyso.03G132200	Glyso.07G159000	Glyso.03G132200	0.65
GsPPO4	Glyso.08G128600	Glyso.07G159000	Glyso.08G128600	0.652
GsPPO4	Glyso.11G217800	Glyso.07G159000	Glyso.11G217800	0.652
GsPPO4	GsPPO13	Glyso.07G159000	Glyso.15G066500	0.659
GsPPO4	GsPPO5	Glyso.07G159000	Glyso.07G159100	0.66
GsPPO4	GsPPO9	Glyso.07G159000	Glyso.13G146700	0.661
GsPPO4	GsPPO13	Glyso.07G159000	Glyso.15G066500	0.694
GsPPO4	GsPPO13	Glyso.07G159000	Glyso.15G066500	0.694
GsPPO4	GsPPO13	Glyso.07G159000	Glyso.15G066500	0.695
GsPPO4	GsPPO5	Glyso.07G159000	Glyso.07G159100	0.695
GsPPO4	GsPPO15	Glyso.07G159000	Glyso.18G171500	0.701
GsPPO4	GsPPO15	Glyso.07G159000	Glyso.18G171500	0.702
GsPPO9	Glyso.15G124900	Glyso.13G146700	Glyso.15G124900	0.406
GsPPO9	Glyso.20G079800	Glyso.13G146700	Glyso.20G079800	0.446
GsPPO9	GsPPO13	Glyso.13G146700	Glyso.15G066500	0.658
GsPPO9	GsPPO5	Glyso.13G146700	Glyso.07G159100	0.668
GsPPO9	GsPPO13	Glyso.13G146700	Glyso.15G066500	0.693
GsPPO9	GsPPO13	Glyso.13G146700	Glyso.15G066500	0.694
GsPPO9	GsPPO13	Glyso.13G146700	Glyso.15G066500	0.694
GsPPO9	GsPPO15	Glyso.13G146700	Glyso.18G171500	0.702
GsPPO9	GsPPO5	Glyso.13G146700	Glyso.07G159100	0.702
GsPPO9	GsPPO15	Glyso.13G146700	Glyso.18G171500	0.703
Glyso.17G017300	GsPPO5	Glyso.17G017300	Glyso.07G159100	0.6
Glyso.17G017300	GsPPO13	Glyso.17G017300	Glyso.15G066500	0.6
Glyso.17G017300	GsPPO15	Glyso.17G017300	Glyso.18G171500	0.6
Glyso.17G017300	Glyso.17G017300	Glyso.17G017300	Glyso.17G017300	0.604
Glyso.17G017300	GsPPO5	Glyso.17G017300	Glyso.07G159100	0.608
Glyso.17G017300	Glyso.11G217800	Glyso.17G017300	Glyso.11G217800	0.608
Glyso.17G017300	GsPPO13	Glyso.17G017300	Glyso.15G066500	0.608
Glyso.17G017300	Glyso.08G128600	Glyso.17G017300	Glyso.08G128600	0.608
Glyso.17G017300	Glyso.07G053900	Glyso.17G017300	Glyso.07G053900	0.687
Glyso.17G017300	Glyso.03G132200	Glyso.17G017300	Glyso.03G132200	0.687
GsPPO9	Glyso.20G079800	Glyso.13G146700	Glyso.20G079800	0.422
Glyso.04G118700	GsPPO13	Glyso.04G118700	Glyso.15G066500	0.447
Glyso.04G118700	GsPPO5	Glyso.04G118700	Glyso.07G159100	0.447
Glyso.04G118700	GsPPO13	Glyso.04G118700	Glyso.15G066500	0.464
Glyso.04G118700	GsPPO15	Glyso.04G118700	Glyso.18G171500	0.464
Glyso.04G118700	GsPPO5	Glyso.04G118700	Glyso.07G159100	0.464
Glyso.03G132200	GsPPO5	Glyso.03G132200	Glyso.07G159100	0.65
Glyso.03G132200	GsPPO5	Glyso.03G132200	Glyso.07G159100	0.65
Glyso.03G132200	GsPPO13	Glyso.03G132200	Glyso.15G066500	0.65
Glyso.03G132200	GsPPO15	Glyso.03G132200	Glyso.18G171500	0.65
Glyso.03G132200	GsPPO13	Glyso.03G132200	Glyso.15G066500	0.65
Glyso.03G132200	Glyso.11G217800	Glyso.03G132200	Glyso.11G217800	0.663
Glyso.03G132200	Glyso.08G128600	Glyso.03G132200	Glyso.08G128600	0.663
Glyso.03G132200	Glyso.07G053900	Glyso.03G132200	Glyso.07G053900	0.804
GsPPO13	Glyso.15G124900	Glyso.15G066500	Glyso.15G124900	0.412
GsPPO13	Glyso.20G079800	Glyso.15G066500	Glyso.20G079800	0.45
GsPPO13	Glyso.08G128600	Glyso.15G066500	Glyso.08G128600	0.65
GsPPO13	Glyso.11G217800	Glyso.15G066500	Glyso.11G217800	0.65
GsPPO13	Glyso.07G053900	Glyso.15G066500	Glyso.07G053900	0.65
GsPPO13	GsPPO13	Glyso.15G066500	Glyso.15G066500	0.653
GsPPO13	GsPPO13	Glyso.15G066500	Glyso.15G066500	0.654
GsPPO13	GsPPO15	Glyso.15G066500	Glyso.18G171500	0.663
GsPPO13	GsPPO15	Glyso.15G066500	Glyso.18G171500	0.663
GsPPO13	GsPPO5	Glyso.15G066500	Glyso.07G159100	0.666
GsPPO13	GsPPO13	Glyso.15G066500	Glyso.15G066500	0.688
GsPPO13	GsPPO5	Glyso.15G066500	Glyso.07G159100	0.7
Glyso.07G053900	GsPPO13	Glyso.07G053900	Glyso.15G066500	0.65
Glyso.07G053900	GsPPO15	Glyso.07G053900	Glyso.18G171500	0.65
Glyso.07G053900	GsPPO5	Glyso.07G053900	Glyso.07G159100	0.65
Glyso.07G053900	GsPPO5	Glyso.07G053900	Glyso.07G159100	0.65
Glyso.07G053900	GsPPO13	Glyso.07G053900	Glyso.15G066500	0.65
Glyso.07G053900	Glyso.08G128600	Glyso.07G053900	Glyso.08G128600	0.663
Glyso.07G053900	Glyso.11G217800	Glyso.07G053900	Glyso.11G217800	0.663
GsPPO5	Glyso.11G217800	Glyso.07G159100	Glyso.11G217800	0.652
GsPPO5	Glyso.08G128600	Glyso.07G159100	Glyso.08G128600	0.652
GsPPO5	GsPPO13	Glyso.07G159100	Glyso.15G066500	0.667
GsPPO5	GsPPO5	Glyso.07G159100	Glyso.07G159100	0.687
GsPPO5	GsPPO13	Glyso.07G159100	Glyso.15G066500	0.7
GsPPO5	GsPPO13	Glyso.07G159100	Glyso.15G066500	0.701
GsPPO5	GsPPO15	Glyso.07G159100	Glyso.18G171500	0.707
GsPPO5	GsPPO15	Glyso.07G159100	Glyso.18G171500	0.708
Glyso.08G128600	GsPPO15	Glyso.08G128600	Glyso.18G171500	0.65
Glyso.08G128600	GsPPO13	Glyso.08G128600	Glyso.15G066500	0.65
Glyso.08G128600	GsPPO5	Glyso.08G128600	Glyso.07G159100	0.65
Glyso.08G128600	GsPPO13	Glyso.08G128600	Glyso.15G066500	0.652
Glyso.08G128600	Glyso.11G217800	Glyso.08G128600	Glyso.11G217800	0.901
Glyso.11G217800	GsPPO15	Glyso.11G217800	Glyso.18G171500	0.65
Glyso.11G217800	GsPPO13	Glyso.11G217800	Glyso.15G066500	0.65
Glyso.11G217800	GsPPO5	Glyso.11G217800	Glyso.07G159100	0.65
Glyso.11G217800	GsPPO13	Glyso.11G217800	Glyso.15G066500	0.652
GsPPO13	Glyso.15G124900	Glyso.15G066500	Glyso.15G124900	0.405
GsPPO13	Glyso.20G079800	Glyso.15G066500	Glyso.20G079800	0.448
GsPPO13	GsPPO13	Glyso.15G066500	Glyso.15G066500	0.653
GsPPO13	GsPPO15	Glyso.15G066500	Glyso.18G171500	0.662
GsPPO13	GsPPO15	Glyso.15G066500	Glyso.18G171500	0.662
GsPPO13	GsPPO5	Glyso.15G066500	Glyso.07G159100	0.666
GsPPO13	GsPPO13	Glyso.15G066500	Glyso.15G066500	0.688
GsPPO13	Glyso.15G124900	Glyso.15G066500	Glyso.15G124900	0.4
GsPPO13	Glyso.20G079800	Glyso.15G066500	Glyso.20G079800	0.442
GsPPO13	GsPPO13	Glyso.15G066500	Glyso.15G066500	0.689
GsPPO13	GsPPO15	Glyso.15G066500	Glyso.18G171500	0.696
GsPPO13	GsPPO15	Glyso.15G066500	Glyso.18G171500	0.697
GsPPO13	GsPPO5	Glyso.15G066500	Glyso.07G159100	0.7
Glyso.15G124900	GsPPO13	Glyso.15G124900	Glyso.15G066500	0.404
Glyso.15G124900	GsPPO15	Glyso.15G124900	Glyso.18G171500	0.421
GsPPO15	Glyso.20G079800	Glyso.18G171500	Glyso.20G079800	0.429
GsPPO15	GsPPO15	Glyso.18G171500	Glyso.18G171500	0.653
GsPPO15	GsPPO13	Glyso.18G171500	Glyso.15G066500	0.662
GsPPO15	GsPPO5	Glyso.18G171500	Glyso.07G159100	0.673
Glyso.20G079800	GsPPO13	Glyso.20G079800	Glyso.15G066500	0.428
Glyso.20G079800	GsPPO15	Glyso.20G079800	Glyso.18G171500	0.447
Glyso.20G079800	GsPPO13	Glyso.20G079800	Glyso.15G066500	0.45
GsPPO13	GsPPO5	Glyso.15G066500	Glyso.07G159100	0.667
GsPPO5	GsPPO15	Glyso.07G159100	Glyso.18G171500	0.676
